# Supplementary material for: Primate prefrontal neurons signal economic risk derived from the statistics of recent reward experience
Source: eLife. 2019 Jul 25;8:e44838. doi: 10.7554/eLife.44838 (PMC6658165; doi:10.7554/eLife.44838)
Supplement: Figure 1—source data 1. [file elife-44838-fig1-data1.xlsx]

## Sheet: Sheet1
	Fig 1 C	rew ratio	cho ratio		Fig 1 D				Fig 1 E	animal A			animal B
		-1.8946	-0.6261			cumsum	cumsum			coeff	sem		coeff	sem
		-0.9283	-0.2325			Acho	Bcho			0.2708	0.1406		0.407	0.1025
		-0.516	-0.1834			0	1			0.3781	0.0673		0.3812	0.048
		-0.2522	-0.066			1	1			0.4154	0.0467		0.5832	0.024
		-0.046	-0.0168			2	1			0.3957	0.045		0.4827	0.0298
		0.1628	0.0664			3	1			0.3846	0.0463		0.134	0.0441
		0.3159	0.0733			3	2			0.3699	0.0438		0.2245	0.0347
		0.5036	0.1564			4	2			0.3441	0.0537		0.3543	0.0441
		0.7887	0.3386			4	3			0.404	0.0498		0.437	0.0313
		1.096	0.4237			5	3			0.4279	0.0486		0.4784	0.0262
		1.4479	0.5496			6	3			0.442	0.0475		0.5765	0.0307
		2.0217	0.4658			7	3			0.6139	0.0339		0.5898	0.0292
						7	4			0.534	0.042		0.5213	0.0366
						8	4			0.548	0.042		0.6462	0.0336
						8	5			0.5211	0.044		0.573	0.0314
						8	6			0.5038	0.0437		0.6489	0.0271
						8	7			0.5124	0.0426		0.7386	0.021
						9	7			0.4748	0.0415		0.5895	0.0223
						9	8			0.3712	0.0394		0.472	0.0211
						10	8			0.4589	0.0387		0.611	0.0233
						10	9			0.4966	0.0376		0.604	0.0166
						10	10			0.5088	0.0396		0.4298	0.0262
						10	11			0.6046	0.0366		0.6097	0.0277
						11	11			0.6326	0.0369		0.6767	0.0223
						11	12			0.5659	0.0427		0.5223	0.0408
						12	12			0.6056	0.0411		0.6007	0.0331
						13	12			0.6304	0.0382		0.7544	0.0175
						13	13			0.583	0.0404		0.6959	0.0217
						14	13			0.5598	0.0425		0.6174	0.0253
						15	13			0.6157	0.0388		0.6448	0.0223
						15	14			0.6046	0.042		0.5603	0.0344
						15	15			0.6012	0.0402		0.4841	0.0337
						16	15			0.627	0.0388		0.5239	0.0325
						16	16			0.6659	0.0348		0.6697	0.0256
						17	16			0.619	0.0382		0.5533	0.0301
						17	17			0.6002	0.0383		0.7469	0.0176
						17	18			0.6203	0.0397		0.7083	0.0224
						17	19			0.6095	0.0399		0.6392	0.0272
						17	20			0.6113	0.0391		0.7777	0.0165
						17	21			0.5961	0.041		0.7066	0.0245
						18	21			0.6798	0.035		0.7869	0.0195
						18	22			0.592	0.0396		0.693	0.0274
						19	22			0.6308	0.0375		0.6863	0.0244
						19	23			0.621	0.0397		0.6663	0.0256
						19	24			0.5656	0.0446		0.6702	0.0281
						19	25			0.5321	0.0452		0.6572	0.0214
						19	26			0.6539	0.0377		0.7956	0.0153
						19	27			0.6446	0.0377		0.7043	0.0218
						19	28			0.5907	0.041		0.6287	0.0249
						19	29			0.5506	0.0439		0.5595	0.0259
						19	30			0.432	0.0471		0.5261	0.0272
						19	31			-0.2425	0.0473		-0.2511	0.0343
						20	31			-0.1522	0.0529		-0.4757	0.0343
						20	32			-0.0127	0.0454		-0.3088	0.0382
						20	33			0.0311	0.0527		-0.242	0.0393
						20	34			0.0426	0.0532		-0.3511	0.04
						20	35			0.1274	0.0498		-0.1588	0.0414
						20	36			0.1328	0.0468		-0.1565	0.0375
						21	36			0.103	0.0552		-0.0503	0.0414
						21	37			0.1214	0.0496		-0.0673	0.0444
						22	37			0.2047	0.0464		0.1902	0.043
						22	38			0.1272	0.0533		-0.0244	0.0382
						22	39			0.2141	0.049		0.2672	0.0445
						22	40			0.2646	0.0548		0.1468	0.0414
						22	41			0.4043	0.0476		0.4217	0.0362
						22	42			0.2371	0.0491		0.2636	0.0393
						23	42			0.2894	0.0442		0.3612	0.0312
						23	43			0.385	0.0394		0.2733	0.0367
						24	43			0.3521	0.0437		0.5219	0.0271
						24	44			0.2103	0.0493		0.0867	0.0398
						25	44			0.3574	0.049		0.2555	0.0392
						26	44			0.3757	0.051		0.3348	0.0374
						26	45			0.4529	0.0434		0.3614	0.0313
						27	45			0.3857	0.0456		0.4328	0.0251
						28	45			0.4055	0.0455		0.4684	0.0347
						29	45			0.4721	0.0371		0.699	0.0167
						30	45			0.2929	0.0448		0.3568	0.0343
						30	46			0.3408	0.0482		0.3158	0.0401
						31	46			0.3776	0.047		0.4004	0.0362
						31	47			0.4692	0.0446		0.5055	0.0347
						32	47			0.4214	0.0467		0.4323	0.0322
						33	47			0.4676	0.0489		0.5368	0.0281
						34	47			0.4458	0.0465		0.5704	0.0271
						34	48			0.352	0.0507		0.4728	0.0323
						35	48			0.3487	0.0479		0.427	0.0398
						35	49			0.459	0.0448		0.3946	0.0398
						36	49			0.4672	0.0413		0.3472	0.032
						37	49			0.4466	0.0427		0.431	0.0343
						38	49			0.5095	0.0366		0.4453	0.029
						38	50			0.4662	0.0433		0.4049	0.031
						39	50			0.3797	0.0444		0.42	0.0319
						40	50			0.4997	0.0376		0.4897	0.0268
						41	50			0.5241	0.0384		0.4367	0.0304
						42	50			0.4601	0.0452		0.5792	0.0288
						42	51			0.5054	0.0403		0.4406	0.0326
						43	51			0.5013	0.0439		0.4884	0.0323
						44	51			0.404	0.0511		0.4838	0.0338
						45	51			0.4467	0.043		0.5574	0.0255
						46	51			0.4752	0.0442		0.4102	0.0332
						47	51			0.4742	0.0419		0.4643	0.0303
						48	51			0.4067	0.0653		0.3589	0.0493
						49	51
						50	51
						50	52
						51	52
						52	52
						52	53
						53	53
						53	54
						53	55
						53	56
						53	57
						53	58
						53	59
						53	60
						53	61
						53	62
						54	62
						54	63
						54	64
						54	65
						54	66
						54	67
						54	68
						54	69
						54	70
						55	70
						56	70
						56	71
						57	71
						57	72
						58	72
						59	72
						59	73
						59	74
						59	75
						59	76
						59	77
						59	78
						59	79
						59	80
						59	81
						59	82
						59	83
						59	84
						59	85
						60	85
						60	86
						60	87
						60	88
						61	88
						62	88
						62	89
						63	89
						63	90
						64	90
						65	90
						66	90
						66	91
						67	91
						67	92
						67	93
						67	94
						68	94
						69	94
						70	94
						70	95
						71	95
						71	96
						71	97
						72	97
						73	97
						74	97
						75	97
						75	98
						76	98
						76	99
						76	100
						76	101
						77	101
						77	102
						78	102
						78	103
						79	103
						80	103
						81	103
						81	104
						82	104
						83	104
						84	104
						85	104
						86	104
						87	104
						88	104
						89	104
						89	105
						90	105
						91	105
						92	105
						92	106
						93	106
						94	106
						95	106
						96	106
						96	107
						97	107
						98	107
						99	107
						99	108
						100	108
						100	109
						101	109
						101	110
						102	110
						103	110
						103	111
						104	111
						105	111
						106	111
						106	112
						107	112
						107	113
						108	113
						109	113
						110	113
						111	113
						112	113
						112	114
						113	114
						114	114
						114	115
						114	116
						115	116
						116	116
						116	117
						117	117
						118	117
						119	117
						119	118
						120	118
						121	118
						122	118
						123	118
						124	118
						125	118
						125	119
						125	120
						126	120
						126	121
						126	122
						126	123
						126	124
						126	125
						127	125
						128	125
						129	125
						130	125
						131	125
						132	125
						133	125
						134	125
						134	126
						134	127
						135	127
						135	128
						136	128
						136	129
						137	129
						138	129
						138	130
						139	130
						140	130
						140	131
						141	131
						142	131
						143	131
						143	132
						143	133
						143	134
						143	135
						143	136
						143	137
						143	138
						143	139
						143	140
						143	141
						143	142
						143	143
						144	143
						144	144
						145	144
						145	145
						145	146
						145	147
						145	148
						145	149
						145	150
						145	151
						145	152
						145	153
						145	154
						146	154
						147	154
						147	155
						147	156
						147	157
						147	158
						148	158
						149	158
						150	158
						151	158
						152	158
						153	158
						154	158
						155	158
						155	159
						156	159
						156	160
						156	161
						156	162
						157	162
						158	162
						159	162
						159	163
						159	164
						159	165
						159	166
						159	167
						159	168
						159	169
						159	170
						159	171
						159	172
						159	173
						159	174
						159	175
						159	176
						159	177
						159	178
						159	179
						160	179
						161	179
						161	180
						161	181
						161	182
						161	183
						161	184
						161	185
						161	186
						161	187
						161	188
						161	189
						161	190
						161	191
						162	191
						162	192
						163	192
						163	193
						163	194
						163	195
						163	196
						163	197
						163	198
						163	199
						163	200
						163	201
						163	202
						164	202
						165	202
						165	203
						165	204
						165	205
						165	206
						166	206
						167	206
						168	206
						169	206
						170	206
						171	206
						172	206
						173	206
						173	207
						174	207
						174	208
						174	209
						174	210
						175	210
						176	210
						177	210
						177	211
						177	212
						177	213
						177	214
						177	215
						177	216
						177	217
						177	218
						177	219
						177	220
						177	221
						177	222
						177	223
						177	224
						177	225
						177	226
						177	227
						177	228
						178	228
						178	229
						178	230
						178	231
						179	231
						179	232
						180	232
						180	233
						181	233
						182	233
						183	233
						184	233
						185	233
						186	233
						186	234
						187	234
						187	235
						187	236
						188	236
						189	236
						190	236
						191	236
						192	236
						193	236
						194	236
						195	236
						195	237
						196	237
						197	237
						198	237
						199	237
						199	238
						200	238
						201	238
						202	238
						202	239
						203	239
						203	240
						204	240
						205	240
						206	240
						207	240
						207	241
						208	241
						209	241
						210	241
						210	242
						211	242
						211	243
						211	244
						212	244
						213	244
						214	244
						214	245
						215	245
						216	245
						217	245
						218	245
						218	246
						219	246
						220	246
						220	247
						221	247
						222	247
						222	248
						222	249
						223	249
						224	249
						225	249
						226	249
						227	249
						228	249
						228	250
						228	251
						228	252
						229	252
						229	253
						230	253
						230	254
						230	255
						231	255
						231	256
						231	257
						231	258
						231	259
						231	260
						231	261
						231	262
						231	263
						231	264
						231	265
						231	266
						232	266
						233	266
						233	267
						234	267
						234	268
						234	269
						235	269
						235	270
						235	271
						236	271
						236	272
						236	273
						236	274
						237	274
						237	275
						237	276
						237	277
						237	278
						238	278
						239	278
						240	278
						240	279
						241	279
						241	280
						241	281
						241	282
						242	282
						242	283
						242	284
						242	285
						242	286
						242	287
						242	288
						243	288
						243	289
						244	289
						244	290
						245	290
						246	290
						247	290
						248	290
						249	290
						250	290
						250	291
						250	292
						250	293
						250	294
						250	295
						250	296
						250	297
						251	297
						252	297
						252	298
						253	298
						253	299
						253	300
						254	300
						255	300
						256	300
						257	300
						258	300
						258	301
						259	301
						260	301
						261	301
						262	301
						262	302
						263	302
						263	303
						263	304
						264	304
						265	304
						266	304
						267	304
						267	305
						267	306
						267	307
						267	308
						267	309
						268	309
						268	310
						268	311
						269	311
						270	311
						271	311
						272	311
						272	312
						272	313
						273	313
						273	314
						274	314
						275	314
						275	315
						275	316
						275	317
						276	317
						277	317
						277	318
						278	318
						279	318
						280	318
						281	318
						282	318
						282	319
						282	320
						283	320
						284	320
						285	320
						286	320
						287	320
						288	320
						289	320
						289	321
						290	321
						291	321
						292	321
						292	322
						293	322
						293	323
						293	324
						294	324
						294	325
						295	325
						295	326
						295	327
						296	327
						297	327
						297	328
