# Supplementary material for: Primate prefrontal neurons signal economic risk derived from the statistics of recent reward experience
Source: eLife. 2019 Jul 25;8:e44838. doi: 10.7554/eLife.44838 (PMC6658165; doi:10.7554/eLife.44838)
Supplement: Figure 2—source data 1. [file elife-44838-fig2-data1.xlsx]

## Sheet: Sheet2
	Fig 2A PSTH				Fig 2B
						Achos	Aleft	left	probA	probB	riskA	riskB
	terc1	terc2	terc3		pval	0.8674	0.8194	0.2526	0.3667	0.3584	0.2801	0.0172
	0.8889	2	0		betas	0.023	0.0302	0.1556	-0.3864	-0.2882	-0.3662	0.5431
	0.8889	1.6667	0		ses	0.1369	0.1317	0.1345	0.4241	0.3108	0.3353	0.2202
	0.8889	1.6667	0
	0.8889	1.6667	0
	0.8889	1.6667	0		Fig 2D	objective	obj risk	0.1122	0.1786	0.1183	0.1563	0.1654	0.1597	0.1364	0.165	0.1826	0.1748	0.1408
	0	1.6667	0
	0	1.6667	0
	0	1.3333	0
	0	1.3333	0		Fig 2C								Fig 2E PSTH
	0	1.3333	0		object risk			relative risk
	0	1.3333	0		A	B		A	B				terc1	terc2	terc3
	0	1.3333	0		0.3054	0.4075		0.7663	0.2948				0	0	0
	0	1.3333	0		0.5473	0.8328		-0.3033	-0.0002				0	0	0
	0	0.6667	0		0.4248	0.857		0.2556	-0.0091				0	0	0
	0	0.6667	0		-0.8267	-0.5056		-0.019	0.4894				0	0	0
	0	0.6667	0		-0.297	0.1567		-0.2791	0.0979				0	0	0
	0	0.6667	0		-0.222	0.2954		0.1104	0.4433				0	0	0
	0	0.3333	0		-0.1492	0.2501		0.1125	0.4275				0	0	0
	0	0.6667	0		0.4894	0.6641		-0.529	-0.0706				0	0	0
	0	0.3333	0		-0.1476	-0.1961		0.2141	0.6425				0	0	0
	0.8889	0.3333	0		0.1655	-0.3056		-0.3123	0.0518				0	0	0
	0.8889	0.3333	0		-0.3312	-0.5227		-0.4302	-0.0365				0	0	0
	0.8889	0.3333	0.3333		0.4557	0.243		-0.0552	0.3168				0	0	0
	0.8889	0.3333	0.6667		-0.6336	-0.504		-0.1014	-0.3772				0	0	0
	0.8889	0.6667	0.6667		0.1837	0.4333		0.3275	-0.1187				0	0	0
	0.8889	0.6667	0.6667		0.3907	0.2656		-0.2228	-0.6243				0	0	0
	0.8889	0.6667	0.6667		0.7249	0.5427		-0.1406	-0.5402				0	0	0
	0.8889	0.6667	0.6667		0.7097	0.5882		-0.16	-0.4236				0	0	0
	0.8889	0.6667	0.6667		0.711	0.5658		-0.0919	0.3541				0	0	0
	0.8889	0.6667	0.6667		0.7144	0.4849		0.0446	-0.215				0	0	0
	0.8889	0.6667	0.6667		0.6681	0.5235		0.0546	-0.2082				0	0	0
	0.8889	0.6667	0.6667		0.6681	0.5235		0.2374	-0.0528				0	0	0
	0.8889	0.6667	0.6667		0.6856	0.4051		-0.0255	-0.4127				0	0.3636	0
	0.8889	0.6667	0.6667		0.7601	0.5468		-0.2327	0.0948				0	0.3636	0
	0.8889	0.6667	0.6667		-0.1983	-0.4174		-0.2209	-0.004				0	0.3636	0
	0.8889	0.6667	0.6667		-0.4955	-0.2323		-0.1511	0.0544				0	0.3636	0
	0.8889	0.6667	0.6667		0.3119	0.3701		-0.1635	0.0509				0	0.3636	0
	0.8889	0.6667	0.6667		0.1851	0.4114		0.0501	0.2848				0	0.3636	0
	1.7778	0.6667	0.6667		0.0928	-0.1846		0.0004	-0.3069				0	0.3636	0
	1.7778	0.6667	0.6667		0.123	-0.1527		0.4795	0.1193				0	0.3636	0
	1.7778	0.6667	0.6667		0.587	0.4861		-0.3157	-0.8558				0	0.7273	0
	1.7778	0.6667	0.6667		-0.223	-0.2963		0.1193	-0.3958				0	0.7273	0
	1.7778	0.6667	0.6667		-0.3685	-0.7435		0.1771	-0.0318				0	0.7273	0
	1.7778	0.3333	1		-0.5021	-0.6782		0.3293	-0.0706				0	0.7273	0
	2.6667	0.3333	1		-0.3336	-0.6649		0.1292	-0.3198				0	0.7273	0
	1.7778	0.3333	1		0.4252	0.2081		0.4567	-0.1788				0	0.7273	0
	1.7778	0.3333	1		0.0965	-0.1243		0.1978	0.0278				0	0.7273	0
	1.7778	0.3333	0.6667		0.1189	-0.0926		0.3917	-0.1125				0	0.7273	0
	1.7778	0.6667	0.3333		0.394	0.1641		-0.4183	-0.0715				0	0.7273	0
	1.7778	1	0.3333		-0.231	-0.335		-0.2456	-0.0925				0	0.7273	0
	1.7778	1.3333	0.3333		-0.2788	-0.3077		-0.1617	-0.0633				0	0.7273	0
	1.7778	1.3333	0.3333		-0.2569	-0.2874		-0.3567	0.1303				0	0.7273	0
	2.6667	1.3333	0.3333		-0.1722	-0.1592		-0.2395	0.0988				0	0.7273	0
	2.6667	1.3333	0.3333		-0.1414	-0.1959		-0.3544	0.097				0	0.7273	0
	2.6667	1.3333	0.3333		-0.147	-0.2517		-0.1494	-0.0251				0.8	0.7273	0
	2.6667	1.3333	0.3333		0.5238	-0.2888		-0.2468	0.0904				0.8	0.7273	0
	3.5556	1.3333	0.3333		0.4846	-0.2161		-0.2205	0.0869				0.8	0.7273	0
	3.5556	1.3333	0.3333		0.4859	-0.2375		-0.2985	-0.0684				0.8	0.3636	0
	3.5556	1.3333	0.3333		0.5143	-0.4715		-0.176	0.5451				0.8	0.3636	0
	3.5556	1.3333	0.3333		0.4655	-0.3718		0.0027	-0.3473				0.8	0.3636	0
	5.3333	1.3333	0.3333		-0.2173	0.2563		0.0654	-0.3296				0.8	0.3636	0
	5.3333	1.3333	0.3333		-0.9286	-0.4834		-0.2457	0.6797				0.8	0.3636	0
	5.3333	1.3333	0.3333		-0.2105	-0.3519		-0.0704	0.3851				0.8	0.3636	0
	4.4444	1.3333	0.3333		-0.1967	-0.3565		-0.2492	0.6401				0.8	0.3636	0
	4.4444	1.3333	0.3333		-0.5278	0.4192		-0.1702	0.4482				0.8	0.3636	0
	4.4444	1.3333	0.3333		-0.2655	0.5728		-0.0777	0.3785				0.8	0	0
	4.4444	1.3333	0.3333		0.2895	-0.154		-0.5941	0.0549				0.8	0	0
	4.4444	1.3333	0.3333		-0.2266	0.2826		0.0249	0.3313				0.8	0	0
	4.4444	1.3333	0		-0.2257	0.1498		0.3718	-0.0971				0.8	0	0
	3.5556	1.3333	0		-0.5352	0.4467		0.2039	-0.0143				0.8	0	0
	3.5556	1.3333	0		-0.4139	0.5734		-0.0852	0.2074				0.8	0	0
	3.5556	1.3333	0		-0.6687	0.435		0.0998	-0.2504				0.8	0	0
	4.4444	1.6667	0		0.33	-0.622		0.0377	-0.2754				0.8	0	0
	4.4444	1.3333	0		0.3885	-0.6383		0.2194	-0.0182				0.8	0	0
	4.4444	0.6667	0		-0.3258	0.4832		0.0217	-0.4759				0.8	0	0
	4.4444	0.3333	0		-0.4384	0.6968		0.2279	0.0506				0.8	0	0
	4.4444	0.3333	0		-0.3935	0.7994		0.0387	0.1596				0.8	0	0
	3.5556	0.3333	0		-0.3607	0.7509		-0.2939	0.083				0.8	0	0
	4.4444	0.3333	0		-0.3867	0.6115		0.1166	-0.2981				0.8	0	0
	4.4444	0.3333	0		-0.3708	0.5022		-0.0187	-0.3021				0	0	0
	4.4444	0.3333	0		0.2504	-0.5484		0.0806	-0.2421				0	0	0
	3.5556	0.6667	0		-0.3572	0.6287		-0.0217	-0.1821				0	0	0
	3.5556	0.6667	0		0.7688	-0.7028		0.3713	-0.0561				0	0	0
	4.4444	0.6667	0		0.2041	-0.2161		0.2651	-0.0559				0	0	0
	4.4444	1	0.3333		0.3961	-0.6675		0.4316	-0.0067				0	0	0
	2.6667	1	0.3333		0.2642	-0.6089		-0.0386	0.4606				0	0	0
	2.6667	1	0.3333		0.4511	-0.5932							0	0	0
	3.5556	1	0.3333		-0.5131	0.4327							0	0	0
	3.5556	1	0.3333		0.3173	-0.1623							0	0	0
	3.5556	1.3333	0.3333		0.3719	-0.2601							0	0	0
	3.5556	1.3333	0.3333		0.2483	-0.2053							0	0	0
	3.5556	1.3333	0.6667		0.2671	-0.4379							0	0	0
	3.5556	1.3333	1		0.3944	-0.5109							0	0	0
	4.4444	1.6667	1		0.2711	-0.3318							0	0	0
	4.4444	1.6667	1		0.3173	-0.1623							0	0	0
	4.4444	2	1.3333		0.3719	-0.2601							0	0	0
	5.3333	2	1.3333		0.2483	-0.2053							0	0	0
	4.4444	1.6667	1.3333		0.2671	-0.4379							0	0	0
	4.4444	1.6667	1.3333		0.3944	-0.5109							0	0	0
	4.4444	1.6667	1.3333		0.2711	-0.3318							0	0	0
	4.4444	1.6667	1.3333		-0.1663	0.1701							0	0	0
	5.3333	1.6667	1.3333		0.2646	-0.2335							0	0	0
	6.2222	1.6667	1.6667		0.1791	-0.1696							0	0	0.8421
	7.1111	2	1.6667		0.1062	-0.2474							0	0.3636	0.8421
	8	3	2.3333		-0.2556	0.174							0	0.3636	1.6842
	8	3.3333	2.6667		0.2244	-0.2132							0	0.7273	2.1053
	8	3.3333	3		0.1874	-0.2089							0	0.7273	2.5263
	8	3.3333	3.3333		0.1878	-0.298							0	1.4545	3.7895
	7.1111	3.3333	3.3333		-0.2529	0.203							0	1.8182	4.2105
	7.1111	3	3		0.4555	-0.9205							0	2.5455	5.4737
	8	3.3333	3		-0.1815	-0.0882							0	2.5455	6.7368
	8	3.3333	3.3333		-0.1915	0.1685							0	3.6364	7.1579
	7.1111	4	3.3333		0.5454	-0.5231							1.6	4	7.5789
	8.8889	5.6667	3.3333		-0.2397	0.2775							1.6	4.3636	8
	8.8889	5.3333	3.6667		0.2827	-0.342							2.4	5.0909	8.8421
	8.8889	6	3.6667		0.2693	-0.4258							3.2	5.0909	9.6842
	8.8889	6	3.3333		-0.5155	0.3678							4.8	5.8182	10.1053
	8.8889	6	3.3333		0.1611	-0.1478							6.4	6.1818	11.3684
	9.7778	5.6667	3.3333		0.143	-0.0937							6.4	7.2727	12.2105
	9.7778	6	4.3333		0.1843	-0.1479							7.2	7.2727	14.3158
	10.6667	5.6667	4.3333		0.2026	-0.1828							8	7.6364	14.7368
	9.7778	7	4.3333		-0.1027	-0.1091							8	8	15.5789
	11.5556	7	5.3333		0.1819	-0.3148							8	8.3636	16
	12.4444	7.3333	5.6667		0.2614	-0.3808							8.8	9.8182	17.2632
	12.4444	7.3333	6.6667		-0.2887	0.2895							8.8	9.8182	18.1053
	12.4444	7.6667	7.6667		-0.433	0.2234							10.4	9.8182	18.9474
	13.3333	8.3333	8.3333		0.2797	-0.1653							10.4	11.2727	20.2105
	13.3333	8.3333	8		0.2915	-0.2254							11.2	12	20.2105
	12.4444	9	8		0.4435	-0.4017							11.2	12.3636	21.8947
	11.5556	8	7.3333		-0.5168	0.3229							11.2	14.1818	22.7368
	11.5556	8	7.6667		-0.1851	-0.1011							12	14.5455	23.1579
	12.4444	8	7.6667										12	14.5455	24
	12.4444	9	7.6667										13.6	13.8182	23.5789
	13.3333	9.6667	8										14.4	14.1818	24
	13.3333	10	8										15.2	14.1818	23.1579
	13.3333	9.6667	8.3333										15.2	14.5455	24
	14.2222	10	8.3333										16	14.9091	25.2632
	14.2222	10	8.6667										14.4	14.5455	25.2632
	13.3333	8.3333	9.3333										14.4	14.5455	26.9474
	13.3333	9.3333	9.3333										14.4	14.5455	27.7895
	13.3333	9.3333	9.3333										13.6	15.2727	28.6316
	13.3333	9.3333	10										12.8	14.9091	31.1579
	14.2222	10	10										12	16.7273	30.3158
	15.1111	10.3333	10.3333										12	17.8182	32
	15.1111	11	9.3333										12	17.8182	30.3158
	14.2222	11	9.3333										11.2	18.1818	30.3158
	14.2222	9.6667	9.3333										11.2	18.1818	30.7368
	15.1111	10.6667	9										12	18.9091	31.1579
	14.2222	11.6667	8.6667										12	18.9091	30.3158
	14.2222	12.3333	8.3333										12	20	30.3158
	15.1111	12	8.3333										10.4	20.3636	31.1579
	14.2222	11.3333	7.6667										10.4	18.9091	30.3158
	13.3333	12	7.6667										9.6	18.5455	29.4737
	12.4444	12	8										9.6	18.1818	27.7895
	12.4444	12	8.3333										11.2	17.0909	26.5263
	13.3333	12.6667	8.3333										10.4	17.4545	26.9474
	13.3333	13	8.6667										10.4	17.8182	25.6842
	13.3333	12.3333	9										8.8	17.8182	24.8421
	13.3333	12	9										8	17.4545	25.2632
	13.3333	12.3333	9.6667										7.2	17.4545	24.8421
	14.2222	13.3333	9.3333										8.8	17.0909	23.5789
	13.3333	13.3333	9.3333										8	16	21.8947
	15.1111	13	9.3333										8.8	16.7273	21.8947
	15.1111	13.6667	8.6667										8.8	17.0909	20.2105
	16	12.6667	8.6667										8	16.7273	18.9474
	16.8889	12.6667	9										8	16	17.6842
	17.7778	13.3333	9										7.2	16	14.7368
	16.8889	13.3333	8.6667										6.4	13.8182	14.3158
	14.2222	13	9										6.4	12	11.7895
	14.2222	12.3333	9.3333										5.6	12	11.3684
	15.1111	12.6667	9.3333										5.6	11.6364	10.9474
	16	13	9.6667										5.6	11.2727	10.1053
	14.2222	12.6667	9.3333										5.6	10.1818	9.6842
	16	12	9.3333										4.8	8.7273	9.6842
	17.7778	11.6667	9										4.8	8	9.2632
	16.8889	12.6667	8										4.8	7.6364	7.5789
	16	12.6667	8.6667										4.8	7.6364	7.1579
	16.8889	12.6667	9										5.6	7.2727	7.1579
	17.7778	12.6667	9										6.4	6.9091	7.1579
	17.7778	13.6667	8.6667										4.8	6.5455	6.7368
	17.7778	13	8.3333										4.8	5.4545	5.4737
	17.7778	12.6667	8										4.8	5.0909	5.8947
	17.7778	13	7.3333										4.8	5.4545	5.8947
	16.8889	13.6667	7.3333										4.8	5.4545	4.6316
	18.6667	13.6667	7										4.8	4.7273	4.6316
	18.6667	12.6667	7										3.2	4.7273	3.7895
	19.5556	13	7										3.2	4.7273	3.7895
	17.7778	13.6667	7										3.2	4	3.3684
	17.7778	14.6667	8										3.2	3.6364	2.9474
	17.7778	14.6667	8										3.2	3.2727	2.5263
	17.7778	14	8										3.2	3.2727	2.1053
	17.7778	14.3333	7.6667										4	2.9091	2.1053
	17.7778	14.3333	8.3333										4	3.2727	2.1053
	17.7778	14.6667	8										4	2.9091	2.1053
	17.7778	15.3333	8										4	2.9091	2.1053
	18.6667	15	7.6667										4.8	2.9091	2.1053
	17.7778	15	7.6667										4.8	2.9091	1.6842
	17.7778	14.3333	7.3333										4	2.9091	1.2632
	16	13.6667	7.3333										4.8	2.9091	0.8421
	15.1111	14.6667	7										4.8	2.5455	0.4211
	16	13.6667	7.3333										4.8	2.5455	0.4211
	16	14	6.6667										4.8	2.5455	0.4211
	15.1111	13.6667	6.6667										4	2.9091	0.4211
	15.1111	12.6667	6.3333										3.2	3.2727	0.4211
	16	11.6667	7.3333										3.2	2.9091	0.4211
	15.1111	11.6667	7.6667										3.2	2.9091	0.4211
	14.2222	11.6667	7.3333										3.2	2.9091	0
	14.2222	12	7.6667										4	2.5455	0
	15.1111	11.6667	7.3333										4	2.1818	0
	13.3333	11	8										4	2.1818	0
	12.4444	11	8										4	2.1818	0
	12.4444	10.3333	8										4	2.1818	0
	12.4444	9.6667	7.6667										3.2	2.1818	0
	11.5556	8.3333	7										3.2	1.8182	0
	12.4444	9.3333	7										3.2	2.1818	0
	11.5556	9.3333	6.6667										3.2	2.1818	0
	10.6667	8.6667	7										2.4	2.1818	0
	10.6667	8.6667	6.3333										2.4	1.8182	0.4211
	10.6667	9	6.3333										2.4	1.8182	0.4211
	11.5556	8.6667	6.3333										2.4	1.8182	0.4211
	9.7778	8.6667	6.6667										1.6	1.4545	0.4211
	9.7778	8.3333	6.3333										1.6	1.4545	0.4211
	8.8889	8.6667	6.3333										1.6	1.4545	0.4211
	10.6667	9.3333	6.6667										0.8	1.4545	0.4211
	10.6667	8	7.3333										0.8	1.4545	0.4211
	9.7778	9	7.3333										0.8	1.4545	0.4211
	9.7778	8.6667	7.3333										0.8	1.4545	0.4211
	9.7778	9	7										0.8	1.0909	0.4211
	8.8889	9	7										0.8	0.7273	0.4211
	8	9.3333	6.3333										0.8	1.0909	0.4211
	8.8889	9.3333	6										0.8	1.0909	0.4211
	8.8889	9.3333	6.3333										0.8	1.0909	0.4211
	9.7778	8.6667	6.6667										0	1.4545	0.4211
	8.8889	8	6.6667										0	1.4545	0.4211
	9.7778	8	5.6667										0	1.4545	0.4211
	8.8889	9.6667	6										0	1.4545	0.4211
	8.8889	9.6667	6.3333										0	1.4545	0.4211
	8.8889	9.3333	6.6667										0	1.4545	0.4211
	8.8889	9.6667	6.3333										0	1.4545	0.4211
	7.1111	8.6667	6										0	1.0909	0.8421
	7.1111	9	6.6667										0	1.0909	0.8421
	7.1111	9.6667	6.3333										0	1.4545	0.8421
	8	9.3333	6.6667										0	1.8182	0.4211
	8.8889	8.6667	6.3333										0	1.8182	0.4211
	8	8	6										0	1.8182	0.4211
	8	8	6.3333										0	1.8182	0.4211
	8	8.6667	6.3333										0	2.1818	0.4211
	8	8.6667	6.3333										0	2.1818	0.4211
	7.1111	8.3333	6										0	2.1818	0.8421
	6.2222	9	5.3333										0	2.1818	0.8421
	9.7778	8	5.3333										0	2.1818	1.6842
	9.7778	8.6667	5.3333										0	2.1818	1.6842
	9.7778	8.3333	5.6667										0	2.1818	1.6842
	9.7778	9	6										0	2.1818	1.6842
	9.7778	8.6667	5.6667										0	1.8182	2.5263
	8.8889	8.3333	5.6667										0	1.8182	2.5263
	10.6667	8	5.3333										0	1.8182	2.5263
	9.7778	8	4.6667										0	1.4545	2.9474
	10.6667	8.3333	5										0	1.8182	3.3684
	9.7778	8.3333	5.3333										0	1.8182	3.3684
	9.7778	7	5.6667										0	1.8182	3.3684
	8.8889	7.3333	5										0	1.4545	3.7895
	9.7778	7.3333	5.3333										0	1.4545	4.2105
	9.7778	7.3333	5.6667										0	1.4545	4.6316
	9.7778	8.3333	5.6667										0	1.4545	4.2105
	9.7778	8	5										0	1.4545	4.2105
	10.6667	7.3333	4.6667										0	1.0909	4.2105
	9.7778	7.3333	5.3333										0	1.0909	4.2105
	9.7778	8	5.6667										0	1.0909	4.2105
	9.7778	8.3333	5.6667										0	1.0909	4.2105
	9.7778	8.6667	5										0	1.0909	4.2105
	9.7778	8	5.6667										0	1.0909	4.2105
	10.6667	8	5.6667										0	1.0909	4.2105
	9.7778	8.3333	5.6667										0	1.4545	3.7895
	11.5556	8	6.3333										0	1.8182	3.7895
	8.8889	8.3333	6.3333										0	1.8182	2.9474
	8.8889	7.6667	7										0	2.1818	2.9474
	8.8889	7.6667	7.6667										0	2.1818	2.9474
	8.8889	7	7.6667										0	2.5455	2.9474
	8.8889	7.3333	8										0	2.9091	2.9474
	8.8889	7.6667	7.6667										0	2.9091	2.9474
	8	8	7.6667										0	2.9091	2.9474
	8.8889	8	8.3333										0	2.9091	2.5263
	8	8	8										0	2.9091	2.5263
	8	8.6667	8										0	2.9091	2.9474
	8	8.3333	8										0	2.9091	2.9474
	8	8	8										0	2.9091	2.5263
	8	8.3333	7.3333										0	2.9091	2.1053
	8	8.3333	8										0	3.2727	1.6842
	9.7778	8	8										0	3.2727	1.6842
	10.6667	8.6667	8.3333										0	3.6364	1.6842
	9.7778	9	9										0	3.6364	1.6842
	9.7778	8.6667	8.3333										0	3.2727	1.6842
	8.8889	8.6667	8										0	3.6364	2.5263
	8.8889	8.6667	8.3333										0	3.6364	2.5263
	8.8889	8.6667	8.6667										0	3.6364	2.5263
	8.8889	8.6667	8										0	3.6364	2.5263
	8	8.3333	8.3333										0	4	2.5263
	8	8.3333	8.6667										0	3.6364	2.5263
	6.2222	8.3333	8.3333										0	3.2727	2.5263
	5.3333	8.6667	8.6667										0	3.2727	2.5263
													0	2.9091	2.5263
													0	3.2727	2.5263
													0	2.9091	2.5263
													0	2.5455	2.1053
													0	2.9091	2.1053
													0	2.9091	2.1053
													0	2.9091	2.1053
													0	2.5455	1.6842
													0	2.5455	1.2632
													0	2.5455	1.2632
													0	2.5455	1.2632
