# Supplementary material for: Primate prefrontal neurons signal economic risk derived from the statistics of recent reward experience
Source: eLife. 2019 Jul 25;8:e44838. doi: 10.7554/eLife.44838 (PMC6658165; doi:10.7554/eLife.44838)
Supplement: Figure 3—source data 1. [file elife-44838-fig3-data1.xlsx]

## Sheet: Sheet3
	Fig 3A		1.2067	0.362	0.1638	0.1703	0.067	0.1375	0.1614	0.0291	0.0474	0.0541
	Fig 3B		-1.2906	-0.1372	0.0336	0.0941	0.1135	0.0864	0.1367	0.1596	0.1208	0.0496
	Fig 3C	upper	mid	mid	mid	lower	lower	lower		Fig 3D	0.2588	0.3108	0.4679	0.5163	0.7185	0.7711
		risktest'	rewhist	rewhist2	rewhistmean'	riskhist'	varhistmean'	riskhist2b'
		0	0	0	0.0875	0	0.2667	0
		0	0	0	0.0875	0	0.2667	0		Fig 3 E		const	val	risk
		0	0	0	0.0875	0	0.2667	0			B	0.0454	1.5479	0.1608	anim 51
		0	0	0	0.0875	0	0.2667	0			sem	0.0201	0.0439	0.04	anim 51
		1	0	0	0.0875	0	0.2667	0			B	0.0262	2.3058	0.257	anim 53
		0	0.1	0.4857	0.0875	0.36	0.2667	0.9547			sem	0.0303	0.0723	0.0574	anim 53
		0	0.1	0.1434	0.0875	0.36	0.2667	0.2988		inset
		0	0.1	0.0776	0.0875	0.36	0.2667	0.1726			B		1.5704	1.1765
		0	0.1	0.0642	0.0875	0.36	0.2667	0.1469			sem		1.9397	0.7211
		0	0.1	0.0293	0.0875	0.36	0.2667	0.0801
		0	0.1	0.0554	0.0875	0.36	0.2667	0.13
		0	0.1	0.0691	0.0875	0.36	0.2667	0.1564		Fig 3F
		0	0.1	0	0.0875	0.36	0.2667	0.024		value diff	-1	-0.75	-0.5	-0.25	0	0.25	0.5	0.75	1
		0	0.1	0.0379	0.0875	0.36	0.2667	0.0967		P(choice)	0.1613	0.2174	0.2718	0.3809	0.5013	0.6299	0.7611	0.7957	0.8061
		0	0.1	0.0374	0.0875	0.36	0.2667	0.0956
		0	0	0	0.0875	0	0.2667	0		risk diff	-0.1196	-0.0897	-0.0598	-0.0299	0	0.0299	0.0598	0.0897	0.1196
		0	0	0	0.0875	0	0.2667	0		P(choice)	0.3921	0.4129	0.4559	0.4796	0.5102	0.545	0.5502	0.5784	0.5637
		0	0	0	0.0875	0	0.2667	0
		0	0	0	0.0875	0	0.2667	0
		0	0	0	0.0875	0	0.2667	0
		0	0	0	0.0875	0	0.2667	0
		0	0	0	0.0875	0	0.2667	0
		0	0	0	0.0875	0	0.2667	0
		1	0	0	0.0875	0	0.2667	0
		0	0.1	0.4857	0.0875	0.36	0.2667	0.9547
		1	0.1	0.1434	0.0875	0.36	0.2667	0.2988
		0	0.2	0.5633	0.0875	0.64	0.2667	0.9054
		0	0.2	0.2076	0.0875	0.64	0.2667	0.3942
		0	0.2	0.1069	0.0875	0.64	0.2667	0.2494
		0	0.2	0.1195	0.0875	0.64	0.2667	0.2676
		0	0.2	0.0984	0.0875	0.64	0.2667	0.2372
		0	0.2	0.0554	0.0875	0.64	0.2667	0.1754
		0	0.2	0.1071	0.0875	0.64	0.2667	0.2497
		0	0.2	0.0374	0.7664	0.64	0.3976	0.1495
		1	0.1	0.0379	0.7664	0.36	0.3976	0.0967
		1	0.2	0.5231	0.7664	0.64	0.3976	0.8476
		0	0.2	0.6292	0.7664	0.64	0.3976	1
		1	0.2	0.221	0.7664	0.64	0.3976	0.4134
		0	0.3	0.6275	0.7664	0.84	0.3976	0.8168
		0	0.3	0.2369	0.7664	0.84	0.3976	0.4425
		1	0.3	0.1622	0.7664	0.84	0.3976	0.371
		1	0.4	0.6744	0.7664	0.96	0.3976	0.7063
		1	0.5	0.7276	0.7664	1	0.3976	0.5988
		1	0.6	0.8	0.7664	0.96	0.3976	0.479
		1	0.7	0.9154	0.7664	0.84	0.3976	0.2967
		1	0.7	0.8376	0.7664	0.84	0.3976	0.3712
		1	0.7	0.8935	0.7664	0.84	0.3976	0.3176
		1	0.8	0.9621	0.7664	0.64	0.3976	0.1503
		1	0.8	0.9247	0.7664	0.64	0.3976	0.2041
		1	0.9	0.9626	0.7664	0.36	0.3976	0.0956
		1	1	1	0.7664	0	0.3976	0
		1	1	1	0.7664	0	0.3976	0
		1	1	1	0.7664	0	0.3976	0
		1	1	1	0.7664	0	0.3976	0
		1	1	1	0.7664	0	0.3976	0
		1	1	1	0.7664	0	0.3976	0
		1	1	1	0.7664	0	0.3976	0
		1	1	1	0.7664	0	0.3976	0
		1	1	1	0.7664	0	0.3976	0
		1	1	1	0.7664	0	0.3976	0
		1	1	1	0.7664	0	0.3976	0
		1	1	1	0.7664	0	0.3976	0
		1	1	1	0.7664	0	0.3976	0
		1	1	1	0.7664	0	0.3976	0
		0	1	1	0.7664	0	0.3976	0
		0	0.9	0.5143	0.7664	0.36	0.3976	0.9547
		0	0.8	0.3708	0.3751	0.64	0.8047	1
		0	0.7	0.2933	0.3751	0.84	0.8047	0.8927
		0	0.6	0.2291	0.3751	0.96	0.8047	0.7525
		0	0.5	0.1998	0.3751	1	0.8047	0.5988
		0	0.4	0.1444	0.3751	0.96	0.8047	0.4524
		0	0.3	0.0753	0.3751	0.84	0.8047	0.2877
		0	0.2	0.0753	0.3751	0.64	0.8047	0.2041
		0	0.1	0.0374	0.3751	0.36	0.8047	0.0956
		0	0	0	0.3751	0	0.8047	0
		0	0	0	0.3751	0	0.8047	0
		1	0	0	0.3751	0	0.8047	0
		1	0.1	0.4857	0.3751	0.36	0.8047	0.9547
		1	0.2	0.6292	0.3751	0.64	0.8047	1
		0	0.3	0.7067	0.3751	0.84	0.8047	0.8927
		0	0.3	0.2852	0.3751	0.84	0.8047	0.4888
		0	0.3	0.171	0.3751	0.84	0.8047	0.3794
		1	0.3	0.1488	0.3751	0.84	0.8047	0.3582
		1	0.4	0.6395	0.3751	0.96	0.8047	0.6896
		0	0.5	0.7536	0.3751	1	0.8047	0.5988
		0	0.5	0.328	0.3751	1	0.8047	0.5988
		1	0.5	0.2171	0.3751	1	0.8047	0.5988
		1	0.5	0.6545	0.3751	1	0.8047	0.5988
		1	0.5	0.7512	0.3751	1	0.8047	0.5988
		0	0.5	0.8312	0.3751	1	0.8047	0.5988
		0	0.5	0.3543	0.3751	1	0.8047	0.5988
		1	0.5	0.209	0.3751	1	0.8047	0.5988
		1	0.6	0.7099	0.3751	0.96	0.8047	0.5222
		0	0.6	0.8203	0.3751	0.96	0.8047	0.4693
		0	0.5	0.3455	0.3751	1	0.8047	0.5988
		1	0.5	0.2488	0.3751	1	0.8047	0.5988
		1	0.6	0.6545	0.3751	0.96	0.8047	0.5487
		0	0.6	0.7891	0.3751	0.96	0.8047	0.4842
		0	0.5	0.3828	0.3751	1	0.8047	0.5988
		1	0.4	0.2109	0.3751	0.96	0.8047	0.4842
