# Supplementary material for: Primate prefrontal neurons signal economic risk derived from the statistics of recent reward experience
Source: eLife. 2019 Jul 25;8:e44838. doi: 10.7554/eLife.44838 (PMC6658165; doi:10.7554/eLife.44838)
Supplement: Figure 3—figure supplement 1—source data 1. [file elife-44838-fig3-figsupp1-data1.xlsx]

## Sheet: Sheet8
	Fig 3 - figure supplement 1
			beta	sem
			0	0.0077
			-0.065	0.0077
			-0.0213	0.0082
			0.056	0.014
			0.0349	0.0099
			-0.0417	0.014
			-0.0099	0.0086
