# Supplementary material for: Primate prefrontal neurons signal economic risk derived from the statistics of recent reward experience
Source: eLife. 2019 Jul 25;8:e44838. doi: 10.7554/eLife.44838 (PMC6658165; doi:10.7554/eLife.44838)
Supplement: Figure 4—source data 1. [file elife-44838-fig4-data1.xlsx]

## Sheet: Sheet4
	Fig 4 A PSTH				Fig 4B
						Acho	Aleft	left	valA	valB	riskA	riskB
	terc1	terc2	terc3		pval	0.9069	0.4664	0.5104	0.2248	0.3322	0.0316	0.6997
	12.8571	8	8.2963		betas	-0.0141	-0.0832	-0.0763	-0.1727	-0.1301	0.3167	0.0545
	12.8571	7.4074	7.7037		ses	0.1202	0.1136	0.1154	0.1411	0.1333	0.1446	0.1408
	13.1429	7.1111	8
	12.8571	7.4074	8
	12.8571	7.7037	8.2963								Fig 4D
	12.5714	8.2963	8.5926		Fig 4C							1	2	3	4	5	6	7	8	9	10	11
	12.2857	7.7037	8.2963								obj risk	0.1073	0.1429	0.0968	0.1563	0.1729	0.1092	0.0636	0.1165	0.1391	0.1456	0.1475
	12	7.4074	8.8889		relative risk			object risk
	11.4286	7.1111	8.5926		A	B		A	B
	11.1429	7.4074	8.2963		0.2386	0.3705		0.1496	0.4892		Fig 4 E
	10.2857	7.4074	8		-0.1197	0.2493		0.1448	0.4977
	10.8571	7.7037	8		-0.1869	0.307		0.1499	0.5047		x	y
	11.4286	7.4074	8.2963		-0.2902	-0.2543		0.0986	0.3924		-0.0026	-0.1943
	11.1429	7.7037	8.2963		-0.2523	0.3014		-0.0183	0.2956		0	-0.157
	10.5714	7.7037	7.7037		0.2805	0.1569		0.0035	0.286		0.0129	-0.2546
	10.2857	7.7037	7.7037		-0.2393	-0.1152		-0.0348	0.3729		0.0936	-0.0896
	10	8	7.7037		-0.3292	-0.1753		0.0023	0.4261		0.1607	-0.0712
	10.2857	7.4074	7.4074		-0.3305	0.1716		-0.0276	0.3162		0.2331	0.0385
	9.7143	6.8148	7.4074		0.4291	0.2739		0.3345	-0.087		0.3443	0.1086
	10.2857	6.5185	7.7037		-0.1962	-0.2133		0.2977	-0.0142		0.4629	0.1155
	10.2857	6.8148	7.1111		0.1754	0.1298		-0.104	0.2573		0.7794	0.2425
	10.8571	6.5185	7.1111		-0.2427	-0.1501		-0.3036	0.0059		1.3295	0.2063
	10.5714	6.2222	7.1111		-0.25	-0.1463		-0.179	0.0137		1.6779	0.0565
	10	6.2222	6.2222		-0.2465	-0.1186		0.3849	-0.0876
	9.1429	6.2222	6.5185		-0.3112	-0.1811		-0.2524	-0.0888
	10.5714	5.9259	7.4074		0.2048	-0.1705		0.0055	0.2761		Fig 4 F
	11.1429	6.8148	7.1111		0.183	-0.157		0.3407	0.1397
	10.8571	6.8148	7.1111		0.1251	-0.2148		0.0436	-0.3158		mean	mean	mean	mean	sem	sem	sem	sem
	10.5714	6.5185	7.4074		0.2208	-0.1411		0.0786	-0.2945		a1	a2	a3	a4	a1	a2	a3	a4
	11.4286	6.5185	7.1111		-0.1615	-0.2534		-0.125	-0.4282		-0.0392	-0.3552	-0.3719	0.0527	0.285	0.2523	0.2154	0.3379
	11.4286	6.2222	6.8148		0.0642	-0.1222		-0.0391	-0.226		0.0058	-0.3618	-0.4057	0.0732	0.2933	0.2528	0.21	0.3422
	11.4286	6.5185	6.8148		0.1725	0.0849		0.2238	0.0703		-0.1458	-0.4296	-0.3626	0.1248	0.2587	0.3082	0.2062	0.3373
	11.7143	6.8148	6.2222		0.1914	0.2355		0.0709	0.5458		-0.0299	-0.3525	-0.3598	0.1904	0.2429	0.3086	0.2034	0.3314
	12	7.1111	5.9259		0.1971	0.2308		0.2674	-0.107		0.02	-0.3775	-0.2914	0.2335	0.2316	0.3079	0.2103	0.3255
	11.4286	7.4074	6.2222		0.2901	0.1353		0.3261	0.1229		-0.0162	-0.5064	-0.3328	0.2736	0.2442	0.2888	0.2183	0.3263
	11.7143	7.4074	6.2222		0.1301	0.125		-0.1049	-0.2883		-0.0599	-0.5251	-0.3996	0.2558	0.1991	0.2945	0.2211	0.3275
	11.7143	7.1111	6.5185		0.1763	0.1356		-0.0077	-0.3677		-0.0937	-0.3125	-0.3911	0.0792	0.1991	0.3041	0.2052	0.289
	11.7143	7.7037	5.9259		0.2916	-0.1469		-0.3145	-0.1166		-0.3338	-0.1853	-0.4093	0.1004	0.194	0.314	0.2091	0.2963
	12.2857	7.4074	5.6296		0.2792	-0.249		-0.2702	-0.0992		-0.4259	-0.3228	-0.4374	0.1727	0.196	0.2377	0.1834	0.2917
	12.2857	7.4074	5.3333		0.2489	-0.1171		0.1696	-0.4134		-0.4676	-0.2959	-0.4105	0.2194	0.1964	0.2362	0.1929	0.3019
	11.7143	7.4074	5.3333		0.2161	-0.2836		-0.0793	-0.261		-0.3016	-0.328	-0.4106	0.3027	0.2387	0.2214	0.1828	0.2952
	11.7143	6.8148	4.7407		0.3215	0.1534		0.0291	-0.3084		-0.1874	-0.444	-0.3993	0.2406	0.2666	0.209	0.2097	0.3011
	12.8571	6.8148	4.4444		-0.1168	0.2676		-0.0305	-0.2769		-0.3133	-0.428	-0.354	0.211	0.2362	0.2204	0.2556	0.3026
	13.4286	6.8148	5.3333		0.3546	-0.2148		0.3649	0.0548		-0.4675	-0.3376	-0.1158	0.2485	0.2374	0.2754	0.2912	0.3075
	12.2857	7.1111	5.037		-0.3357	-0.1783		-0.0995	-0.2562		-0.4708	-0.2627	-0.1649	0.1585	0.2126	0.3034	0.2846	0.2852
	12	6.5185	5.037		-0.1781	0.0753		-0.0457	-0.2671		-0.5285	-0.2364	-0.0734	0.1631	0.2052	0.3001	0.2977	0.2939
	12.2857	6.8148	5.037		-0.2864	-0.228		0.6267	0.2181		-0.5134	-0.286	-0.1195	0.1151	0.2077	0.274	0.2985	0.2929
	12.5714	6.8148	4.7407		-0.3098	-0.132		0.3396	-0.1252		-0.5079	-0.2527	-0.0888	0.1289	0.2038	0.2757	0.2995	0.3005
	12.5714	7.1111	5.3333		-0.4509	-0.2013		0.0192	0.41		-0.3747	-0.3578	-0.0851	0.1068	0.2202	0.2545	0.3107	0.2689
	12.5714	6.5185	5.037		-0.3	-0.1794		-0.5189	-0.1455		-0.3654	-0.2834	0.0057	0.0571	0.219	0.2477	0.3062	0.249
	11.4286	7.7037	5.037		-0.2328	-0.1235		-0.3608	0.1461		-0.3808	-0.2188	0.0223	0.0821	0.2302	0.2414	0.3024	0.248
	11.1429	6.8148	5.3333		0.2756	0.3548		-0.4634	0.0846		-0.3423	-0.3981	0.0441	0.117	0.235	0.2306	0.3064	0.2595
	10.8571	7.1111	5.037		-0.3441	-0.2338		-0.4402	0.1649		-0.3283	-0.3919	0.1116	0.142	0.2369	0.2401	0.2903	0.2471
	10.8571	7.7037	5.3333		-0.3739	0.1948		-0.4172	0.1577		-0.3005	-0.382	0.1059	0.1069	0.2391	0.237	0.2899	0.2527
	10.2857	8	5.3333		-0.1424	0.2814		-0.4306	0.0217		-0.2738	-0.225	0.1484	0.0727	0.2395	0.2475	0.2597	0.2365
	10.2857	8	5.6296		0.6318	0.401		0.3808	-0.1549		-0.3162	-0.2266	0.1912	0.0631	0.2254	0.2517	0.2705	0.2529
	10.2857	7.7037	5.3333		0.2366	-0.234		0.4422	-0.0583		-0.4381	-0.1437	0.1697	0.0216	0.1956	0.2361	0.2511	0.2453
	10	7.7037	5.6296		0.4236	0.3112		-0.1947	0.5202		-0.4836	0.0794	0.13	0.1096	0.1905	0.275	0.226	0.2405
	9.7143	7.1111	6.2222		0.1723	-0.1338		0.4872	0.0445		-0.3829	-0.0381	-0.0953	0.0636	0.2156	0.2449	0.1949	0.2273
	9.7143	6.2222	5.9259		0.0898	0.2142		0.4753	0.1463		-0.3333	0.0907	-0.0797	0.1423	0.2458	0.3198	0.1913	0.2287
	9.7143	6.2222	5.6296		-0.3201	-0.22		0.6059	-0.0065		-0.2405	0.1069	-0.1654	0.1204	0.2642	0.3218	0.1738	0.2213
	9.7143	6.2222	5.3333		0.0829	-0.1323		0.0561	-0.1995		-0.0645	0.0841	-0.1967	0.01	0.2861	0.3186	0.1668	0.2099
	9.1429	5.3333	5.6296		-0.2088	0.1613		0.304	0.0634		-0.2238	-0.0142	-0.2519	0.0346	0.2534	0.3116	0.1613	0.2109
	8.8571	5.6296	5.9259		-0.1158	0.214		0.2345	-0.0151		-0.3352	0.0393	-0.2172	-0.0342	0.237	0.3128	0.1719	0.2099
	9.1429	5.9259	6.2222		0.2285	0.1301		0.304	0.0634		-0.3214	-0.0637	-0.2972	-0.0349	0.2202	0.265	0.1666	0.227
	8.8571	5.6296	6.5185		0.1681	-0.0988		0.2345	-0.0151		-0.3714	-0.0476	-0.1502	-0.0342	0.2143	0.2665	0.1838	0.2276
	8.8571	6.2222	7.1111		0.2794	-0.1226		0.3147	0.0388		-0.2544	0.15	-0.1563	-0.1284	0.2035	0.2643	0.1823	0.2147
	7.7143	6.2222	7.1111		0.2041	0.1058		-0.1227	-0.4215		-0.2113	0.085	-0.2524	-0.1111	0.2095	0.238	0.153	0.2242
	7.7143	6.2222	6.2222		-0.3053	-0.1311		-0.182	-0.0675		-0.2238	0.1801	-0.2233	-0.0761	0.2097	0.2371	0.1513	0.2293
	7.7143	6.5185	6.5185		-0.3456	-0.4234		-0.0097	-0.1892		-0.2359	0.1326	-0.2891	-0.0218	0.2056	0.2617	0.1478	0.2287
	7.4286	6.5185	6.8148		0.1213	0.256		0.5672	0.0748		-0.2144	0.1602	-0.2955	-0.0555	0.2066	0.2775	0.1319	0.2117
	7.1429	6.2222	6.5185		0.2051	0.1396		0.4963	-0.1083		-0.0955	0.416	-0.2077	-0.0882	0.1964	0.2656	0.1347	0.2028
	6.8571	6.8148	6.5185		0.135	0.2885		0.2308	-0.0228		-0.1212	0.2527	-0.1875	-0.2112	0.1973	0.2075	0.1431	0.1807
	6.5714	6.5185	6.2222		0.2922	0.2896		0.2423	-0.0688		0.046	0.3048	-0.1653	-0.1299	0.2398	0.2003	0.1376	0.1887
	6.5714	6.8148	6.8148		0.0894	-0.0858		0.0763	0.3446		0.0404	0.1106	-0.0658	-0.1455	0.2487	0.2061	0.1808	0.1888
	6.5714	5.9259	6.2222		0.0798	-0.1108		-0.0179	0.2566		0.0107	0.0843	-0.0484	-0.0166	0.2508	0.2052	0.1842	0.19
	6.5714	6.2222	6.2222		-0.2096	-0.1652		0.2586	0.0898		-0.1566	0.2113	-0.0357	0.0199	0.2289	0.2141	0.1888	0.1817
	7.1429	6.2222	6.2222		0.1809	0.3053		0.0517	0.2392		0.1635	0.4338	0.0596	-0.0195	0.3321	0.2332	0.1979	0.1789
	7.4286	6.5185	5.9259		-0.0677	-0.1613		0.2446	0.0181		0.1172	0.4218	-0.0579	0.0088	0.3304	0.2255	0.1618	0.1714
	7.7143	5.9259	6.2222		-0.1926	0.137		0.441	-0.171		0.152	0.5337	-0.0661	0.0507	0.3337	0.2812	0.1536	0.1663
	8	5.9259	5.9259		0.2328	-0.1308		-0.3846	-0.0248		0.2021	0.5345	-0.109	0.0574	0.3318	0.2765	0.1549	0.1695
	8.8571	5.9259	6.2222		0.2336	0.265		0.2146	0.0318		0.1271	0.3158	-0.1349	0.103	0.3365	0.2241	0.1548	0.1667
	8.8571	5.9259	5.9259		0.1611	-0.353		0.1359	0.0557		0.1108	0.2596	-0.1591	0.0955	0.3389	0.224	0.1434	0.1653
	9.1429	5.9259	5.9259		0.2451	0.2192		-0.2822	-0.0573		0.2973	0.1451	-0.1524	0.2588	0.3584	0.2498	0.1619	0.2026
	10	5.9259	5.9259		0.1989	0.2389		-0.0209	-0.3479		0.4432	0.0998	-0.1982	0.2769	0.347	0.2608	0.1658	0.2298
	10.5714	6.8148	6.2222					0.2974	0.0129		0.337	0.1248	-0.2565	0.3148	0.3503	0.2665	0.1594	0.2455
	10.5714	8	6.5185					0.3152	-0.0711		0.2852	-0.1996	-0.3778	0.3228	0.3567	0.2594	0.1603	0.2525
	12	9.4815	7.1111					-0.0926	-0.3189		0.4682	-0.2936	-0.4119	0.5435	0.4062	0.2576	0.1607	0.3282
	12.8571	10.0741	7.7037					-0.08	0.2517		0.3746	-0.2791	-0.3529	0.4777	0.3242	0.2611	0.1736	0.3105
	13.4286	10.963	8.5926					-0.2687	-0.1012		0.5219	-0.2374	-0.4412	0.402	0.3562	0.26	0.1588	0.274
	14.8571	12.1481	9.4815					-0.0534	-0.2308		0.4928	-0.2428	-0.4493	0.3109	0.3608	0.2649	0.1633	0.2378
	15.7143	12.7407	10.0741					-0.0689	-0.2582		0.5774	-0.3843	-0.4636	0.3611	0.3907	0.2386	0.164	0.3047
	17.1429	13.6296	10.963								0.3199	-0.5208	-0.5124	0.2943	0.3155	0.2047	0.1462	0.3226
	17.7143	14.8148	11.8519								0.3414	-0.3405	-0.4576	0.3945	0.3228	0.2422	0.141	0.3228
	18.8571	15.1111	12.1481								0.3056	-0.4251	-0.4258	0.3685	0.3208	0.2662	0.1442	0.3247
	20	15.4074	12.7407								0.4431	-0.471	-0.515	0.4905	0.4016	0.2443	0.1362	0.3654
	20	16.5926	13.6296								0.4014	-0.4176	-0.5312	0.5132	0.4023	0.2548	0.1285	0.3699
	20.8571	16.2963	13.6296								0.5102	-0.3258	-0.4729	0.5796	0.4017	0.2554	0.1228	0.3777
	22.5714	16.2963	13.6296								0.3953	-0.3776	-0.5109	0.3343	0.3468	0.2329	0.1298	0.326
	24.5714	16.2963	13.6296								0.5385	-0.4289	-0.4235	0.385	0.4063	0.212	0.1341	0.3561
	24.5714	16.5926	13.3333								0.6972	-0.4272	-0.3613	0.3759	0.4144	0.202	0.1504	0.3541
	24.2857	17.1852	13.3333								0.6843	-0.4045	-0.3158	0.4565	0.4141	0.2133	0.1598	0.3502
	24	16.8889	13.9259								0.5785	-0.3597	-0.2964	0.528	0.3521	0.22	0.1672	0.3032
	24.5714	17.7778	13.9259								0.4484	-0.3337	-0.3282	0.5207	0.3225	0.21	0.1632	0.2886
	24.8571	18.0741	14.8148								0.254	-0.3193	-0.2866	0.5984	0.3146	0.2328	0.1576	0.2909
	25.1429	19.5556	15.4074								0.2357	-0.3433	-0.1964	0.5303	0.3139	0.2313	0.1466	0.2806
	24.2857	20.1481	15.1111								0.3517	-0.3229	-0.1722	0.5384	0.3	0.2301	0.1592	0.2551
	24.5714	20.4444	15.7037								0.4393	-0.4061	-0.1665	0.6471	0.3297	0.2238	0.1733	0.2959
	25.7143	20.4444	15.4074								0.4414	-0.4108	-0.1344	0.5172	0.3368	0.233	0.1782	0.273
	25.4286	20.4444	16								0.4591	-0.3851	-0.1069	0.5118	0.3233	0.2584	0.1686	0.2752
	25.1429	20.7407	16								0.31	-0.3588	-0.0849	0.4351	0.2816	0.2571	0.1662	0.2612
	25.1429	20.1481	15.7037								0.3605	-0.3797	-0.1174	0.4618	0.3007	0.2591	0.174	0.2503
	24.5714	18.963	15.4074								0.3177	-0.4442	-0.1878	0.4049	0.3267	0.2315	0.1761	0.2577
	24.2857	18.6667	15.4074								0.318	-0.4431	-0.2233	0.4635	0.3176	0.2329	0.1748	0.264
	24	18.0741	14.5185								0.0552	-0.3597	-0.2654	0.3752	0.3186	0.2374	0.1594	0.2639
	22.8571	16.8889	13.6296								-0.1026	-0.3858	-0.2334	0.3711	0.3065	0.2348	0.162	0.2668
	21.7143	15.7037	13.3333								0.195	-0.3065	-0.192	0.3404	0.404	0.2442	0.1718	0.3042
	20.5714	15.4074	13.037								0.1996	-0.3248	-0.2184	0.1398	0.4019	0.2419	0.1646	0.2534
	20.2857	14.2222	12.4444								0.2411	-0.334	-0.2836	0.26	0.3962	0.2616	0.1703	0.2699
	20	13.9259	12.1481								0.2298	-0.4136	-0.3656	0.236	0.3979	0.2448	0.1685	0.2643
	20.2857	14.2222	11.8519								0.3627	-0.3718	-0.3753	0.3438	0.4326	0.2447	0.164	0.2898
	20.2857	13.6296	11.5556								0.1138	-0.3452	-0.332	0.3368	0.3754	0.2303	0.1823	0.3092
	19.7143	13.6296	12.1481								-0.02	-0.0265	-0.3001	0.2487	0.3286	0.3311	0.1994	0.2628
	19.1429	14.8148	12.1481								0.0576	-0.2208	-0.3552	0.3809	0.3605	0.2583	0.1798	0.2776
	17.1429	14.5185	13.037								-0.0026	-0.2653	-0.4213	0.4152	0.3573	0.2433	0.168	0.2814
	17.1429	14.5185	13.3333								-0.0159	-0.3084	-0.4284	0.4017	0.3576	0.244	0.1743	0.2669
	17.4286	13.9259	14.2222								-0.0666	-0.2381	-0.3286	0.3289	0.3491	0.2731	0.182	0.2841
	18.2857	14.2222	13.6296								-0.0538	-0.2173	-0.2673	0.3049	0.3072	0.2735	0.1797	0.259
	18.2857	12.1481	13.9259								0.0795	-0.1684	-0.2441	0.3976	0.3413	0.2815	0.1734	0.2865
	17.7143	12.1481	13.037								0.0462	-0.2354	-0.1952	0.4283	0.3498	0.2678	0.182	0.285
	17.4286	10.963	13.037								0.1315	-0.2141	-0.2691	0.4367	0.3842	0.2532	0.1433	0.2788
	17.7143	10.3704	13.3333								-0.1515	-0.1314	-0.1875	0.3986	0.3374	0.2844	0.163	0.2458
	18.5714	10.0741	13.3333								-0.1893	-0.0986	-0.1924	0.4401	0.327	0.291	0.1612	0.2645
	17.7143	10.0741	13.037								-0.1947	-0.2115	-0.1989	0.2759	0.332	0.2677	0.159	0.2691
	17.1429	10.3704	13.037								-0.1041	-0.0548	-0.0894	0.3951	0.3978	0.3301	0.1861	0.3204
	17.1429	9.7778	13.037								-0.1708	-0.018	-0.0948	0.4218	0.3527	0.3295	0.1737	0.2996
	17.1429	9.4815	12.7407								-0.0284	-0.0083	-0.1195	0.321	0.3492	0.3285	0.1742	0.2705
	16.2857	9.7778	12.7407								0.0252	-0.2372	-0.0935	0.3186	0.3546	0.249	0.1946	0.2729
	16	10.3704	12.1481								0.0097	-0.2632	-0.1078	0.2406	0.349	0.2459	0.1761	0.263
	16	10.3704	11.8519								0.1478	-0.2791	-0.1004	0.3133	0.4211	0.2416	0.1783	0.3048
	16.2857	10.3704	11.8519								0.1186	-0.1419	-0.1289	0.2652	0.4201	0.3232	0.1558	0.2942
	17.4286	10.3704	10.963								0.2408	-0.1616	-0.1589	0.4569	0.4728	0.3129	0.1622	0.3466
	16.8571	10.963	10.6667								0.1956	-0.1621	-0.1447	0.4181	0.4499	0.3124	0.1703	0.3455
	16.2857	11.5556	11.2593								-0.0178	-0.0591	-0.0941	0.3121	0.3632	0.3342	0.1736	0.2939
	16	10.963	11.5556								0.0447	-0.0795	-0.0958	0.3164	0.3616	0.3215	0.1772	0.2925
	15.1429	10.963	10.963								0.0821	-0.0902	-0.1028	0.2366	0.3489	0.3297	0.1888	0.2954
	15.4286	10.6667	10.963								0.0639	-0.2444	-0.2174	0.2121	0.3342	0.3112	0.1872	0.2952
	14.8571	10.6667	10.6667								0.0229	-0.3144	-0.1288	0.1555	0.3211	0.303	0.182	0.2715
	14	9.7778	10.6667								0.0105	-0.2709	0.0562	0.1677	0.3069	0.3101	0.1778	0.2709
	14.2857	9.7778	9.4815								0.083	-0.327	-0.0106	0.0865	0.2843	0.2719	0.1783	0.216
	14	9.7778	9.4815								0.1154	-0.2503	-0.0666	0.045	0.3022	0.2575	0.1705	0.2178
	14.5714	10.0741	8.2963								0.0904	-0.3401	-0.0409	0.0599	0.3459	0.246	0.18	0.2216
	14	10.3704	8.5926								0.1038	-0.3656	-0.0198	0.0991	0.3766	0.2212	0.2058	0.2527
	13.4286	10.3704	8.5926								0.0171	-0.2634	-0.056	0.0561	0.384	0.2342	0.1954	0.2554
	14.8571	10.0741	8.2963								-0.0643	-0.2716	0.0039	-0.0613	0.317	0.2303	0.2107	0.2078
	14.5714	10.3704	7.7037								-0.0887	-0.4293	-0.0138	-0.0464	0.3163	0.2178	0.1987	0.2029
	14.8571	10.3704	8								-0.0768	-0.4484	0.0026	-0.1845	0.3163	0.2106	0.2148	0.1893
	13.7143	10.963	7.4074								-0.0136	-0.5044	-0.0257	-0.0335	0.3534	0.2108	0.2274	0.2068
	13.4286	11.2593	7.4074								0.2477	-0.5815	0.0335	0.0918	0.4174	0.2036	0.2579	0.2354
	13.7143	11.8519	7.4074								0.3666	-0.5775	0.0071	0.049	0.4388	0.2012	0.2566	0.2634
	14.2857	11.2593	7.7037								0.2715	-0.4247	0.062	0.2593	0.4224	0.2266	0.2519	0.3117
	14	11.5556	8								0.2975	-0.3697	0.0769	0.2979	0.4232	0.213	0.2577	0.3095
	14.5714	10.963	7.7037								0.2847	-0.3251	-0.0276	0.2184	0.4262	0.2168	0.2285	0.3133
	14.8571	9.7778	7.7037								0.3333	-0.2868	-0.1289	0.3933	0.461	0.2681	0.2143	0.3571
	14	9.7778	7.7037								0.1044	-0.2723	-0.0541	0.3265	0.3999	0.2677	0.2219	0.3583
	13.7143	10.0741	7.4074								0.1144	-0.3386	-0.0809	0.2601	0.3688	0.2246	0.2209	0.3349
	12.2857	10.0741	7.7037								0.0565	-0.277	-0.1361	0.3255	0.3707	0.2383	0.1995	0.3528
	12.5714	9.4815	7.7037								0.1284	-0.268	-0.2301	0.3461	0.4094	0.2312	0.1881	0.3838
	12.5714	9.4815	6.8148								0.0785	-0.2671	-0.1634	0.3673	0.4061	0.2134	0.1903	0.3794
	13.1429	9.7778	6.2222								0.1861	-0.2686	-0.0994	0.4758	0.4127	0.2116	0.1935	0.3732
	13.1429	9.1852	6.5185								0.2378	-0.1371	-0.0293	0.4599	0.4344	0.2523	0.1944	0.3868
	12.2857	8.8889	5.9259								0.1042	-0.1204	0.0262	0.383	0.3703	0.2453	0.2167	0.3437
	12.8571	8.5926	6.2222								0.1049	-0.073	0.1078	0.3036	0.3861	0.2568	0.2319	0.3625
	13.4286	8.2963	6.2222								-0.1102	-0.0998	0.0529	0.2434	0.3464	0.2576	0.2218	0.3262
	13.1429	8.5926	5.9259								-0.1418	0.0682	0.0761	0.2934	0.3578	0.2739	0.2314	0.3254
	12.8571	8.2963	5.9259								-0.024	-0.1178	0.0404	0.0638	0.3841	0.2543	0.2255	0.3242
	12.5714	7.7037	6.2222								-0.042	-0.1456	-0.0151	0.1432	0.3822	0.262	0.225	0.3728
	12.5714	7.4074	6.5185								-0.0081	-0.1795	0.0227	0.2122	0.3895	0.2574	0.2247	0.3718
	12.5714	7.7037	6.5185								0.0035	-0.2847	-0.0279	0.1199	0.3529	0.2563	0.2087	0.3366
	11.1429	7.7037	7.4074								0.0306	-0.2571	-0.142	0.1152	0.3544	0.245	0.2023	0.3358
	11.4286	7.4074	7.1111
	10.5714	7.1111	6.8148
	10.8571	6.5185	7.1111
	10.5714	6.5185	7.7037
	11.1429	5.6296	7.4074
	10	5.9259	6.8148
	10	5.6296	6.5185
	9.1429	5.6296	6.5185
	9.1429	6.2222	6.8148
	10	5.6296	6.8148
	10	5.6296	7.1111
	10	5.9259	7.7037
	10	5.6296	7.4074
	10	5.3333	7.4074
	9.4286	5.6296	8
	9.4286	5.9259	8.2963
	10	5.9259	8.5926
	10	5.9259	8
	9.7143	6.5185	8
	10.5714	6.8148	8
	10.8571	6.5185	8.5926
	10.5714	7.1111	8.8889
	10.8571	6.8148	8.8889
	10.8571	6.8148	8.8889
	11.7143	6.8148	8.2963
	11.7143	6.5185	8.5926
	12.2857	6.8148	8.2963
	12	6.5185	8.2963
	12	6.8148	8.2963
	11.1429	7.1111	8
	11.1429	6.8148	8.2963
	11.4286	6.8148	8.5926
	11.7143	7.1111	8.8889
	11.4286	6.8148	8.5926
	10.5714	7.1111	8.8889
	10.8571	6.8148	9.4815
	10.8571	7.4074	8.5926
	10.5714	7.7037	8.8889
	11.1429	7.7037	8.8889
	10.5714	7.7037	8.8889
	10.2857	7.7037	8.2963
	9.7143	8	8
	9.1429	8.2963	8.2963
	9.1429	7.4074	8
	8.2857	7.7037	8
	8	8.2963	7.4074
	7.4286	8	7.1111
	6.8571	8	6.8148
	6.8571	8.2963	7.1111
	6.2857	9.1852	7.1111
	6.2857	8.8889	7.4074
	5.7143	9.4815	7.7037
	5.7143	9.7778	8
	5.7143	9.7778	7.7037
	6	10.6667	8
	6.2857	10.6667	7.7037
	6	10.6667	7.7037
	6	10.963	7.4074
	6.2857	10.6667	7.4074
	6.2857	10.6667	7.4074
	6	10.6667	6.5185
	6.2857	9.7778	6.5185
	6.8571	9.1852	6.5185
	6.2857	9.1852	6.5185
	7.1429	8.8889	6.5185
	7.1429	8.5926	6.8148
	7.1429	8.2963	7.1111
	7.4286	8.8889	7.1111
	8	8.8889	7.1111
	8	8	7.7037
	8.8571	7.4074	7.7037
