# Supplementary material for: Primate prefrontal neurons signal economic risk derived from the statistics of recent reward experience
Source: eLife. 2019 Jul 25;8:e44838. doi: 10.7554/eLife.44838 (PMC6658165; doi:10.7554/eLife.44838)
Supplement: Figure 4—figure supplement 1—source data 1. [file elife-44838-fig4-figsupp1-data1.xlsx]

## Sheet: Sheet9
	Fig 4-supplement 1
	animal A	object risk A			animal B	object risk A			animal A	action risk L			animal B	action risk L
	x	y	z		x	y	z		x	y	z		x	y	z
	26.5	2	50		28	3	10		26.5	2	50		28	3	10
	26.5	3	10		28	5	10		26.5	3	10		28	5	10
	26.5	4	10		29	5	10		26.5	4	10		29	5	10
	26.5	16	10		30	12	10		26.5	16	10		30	12	10
	27.5	5.5	10		31	6	10		27.5	5.5	10		31	6	10
	28.5	6.5	10		31	12	10		28.5	6.5	10		31	12	10
	31	4	10		33	2	10		31	4	10		33	2	10
	31	8	10		33	4	50		31	8	10		33	4	50
	31	18.5	10		33	12.5	10		31	18.5	10		33	12.5	10
	31.5	9.5	10		33	13	10		31.5	9.5	10		33	13	10
	31.5	12.5	10		34	3	10		31.5	12.5	10		34	3	10
	31.5	17	10		34	13	100		31.5	17	10		34	13	100
	32	17.5	10		34	14	50		32	17.5	10		34	14	50
	32	24	10		34	15	10		32	24	10		34	15	10
	32.5	3	50		34.5	14	10		32.5	3	50		34.5	14	10
	33	14	10						33	14	10
	33	19	10						33	19	10
	33.5	16	10						33.5	16	10
	35	11	10						35	11	10
	35	13	10						35	13	10
	35	14	10						35	14	10
	35.5	3.5	10						35.5	3.5	10
	35.5	7.5	10						35.5	7.5	10
	37	10	10						37	10	10
	37.5	4.5	10						37.5	4.5	10
	37.5	6.5	10						37.5	6.5	10
	38.5	4.5	10						38.5	4.5	10
	39.5	4.5	10						39.5	4.5	10
	animal A	object risk B			animal B	object risk B			animal A	action risk R			animal B	action risk R
	x	y	z		x	y	z		x	y	z		x	y	z
	24.5	4	50		28	5	10		24.5	4	50		28	5	10
	26.5	2	10		29	5	10		26.5	2	10		29	5	10
	26.5	3	10		29	6	10		26.5	3	10		29	6	10
	26.5	16	100		29	15.5	10		26.5	16	100		29	15.5	10
	30.5	4	50		31	6	10		30.5	4	50		31	6	10
	31	17.5	50		31	12	10		31	17.5	50		31	12	10
	31.5	17	50		32	12	10		31.5	17	50		32	12	10
	32	11	10		32.5	12.5	10		32	11	10		32.5	12.5	10
	32	13	10		33	2	10		32	13	10		33	2	10
	32.5	3	100		33	4	50		32.5	3	100		33	4	50
	32.5	4	10		33	5	50		32.5	4	10		33	5	50
	32.5	7	10		33	12.5	50		32.5	7	10		33	12.5	50
	32.5	17	10		33	13	100		32.5	17	10		33	13	100
	33	3.5	10		33	13.5	50		33	3.5	10		33	13.5	50
	33	9	10		34	13	10		33	9	10		34	13	10
	33	14	10		34	13.5	10		33	14	10		34	13.5	10
	33	22	10		34	15	10		33	22	10		34	15	10
	33	26	10						33	26	10
	33.5	4	10						33.5	4	10
	33.5	16	10						33.5	16	10
	34	13	10						34	13	10
	34.5	15.5	10						34.5	15.5	10
	35	13	10						35	13	10
	35	14	10						35	14	10
	35.5	3.5	10						35.5	3.5	10
	37	10	10						37	10	10
	37.5	6.5	10						37.5	6.5	10
	38.5	4.5	50						38.5	4.5	50
	38.5	6	10						38.5	6	10
	39.5	9.5	10						39.5	9.5	10
	40	6	10						40	6	10
