# Supplementary material for: Primate prefrontal neurons signal economic risk derived from the statistics of recent reward experience
Source: eLife. 2019 Jul 25;8:e44838. doi: 10.7554/eLife.44838 (PMC6658165; doi:10.7554/eLife.44838)
Supplement: Figure 4—figure supplement 2—source data 1. [file elife-44838-fig4-figsupp2-data1.xlsx]

## Sheet: Sheet10
	Fig 4-figure supplement 2 A					Fig 4-figure supplement 2 B
rewN1	nrewN1	rewN2	nrewN2
8	6.8571	4.3077	9.1429				objrisk	eq10	0.1073	0.1429	0.0968	0.1563	0.1729	0.1092	0.0636	0.1165	0.1391	0.1456	0.1475
8	7.619	4.3077	9.9048				objrisk	eq12	0.0732	0.1548	0.1828	0.125	0.1504	0.084	0.1182	0.0971	0.1304	0.1456	0.082
8.6154	7.619	4.3077	10.2857			N-1&-2	rewhist	eq12	0.0244	0.0238	0.0323	0.0208	0.0301	0.0336	0.0091	0.0388	0.0348	0.0194	0.0328
9.2308	8	4.9231	10.6667			N-1&-2	int	eq12	0.0293	0.0476	0.0215	0.0625	0.0075	0.0084	0.0364	0.0194	0.0435	0.0485	0
10.4615	7.619	4.3077	11.4286			N-1&-2	chohist	eq12	0.0195	0.0476	0.0323	0.0208	0.0301	0	0	0.0097	0.0261	0.0194	0.0328
10.4615	7.2381	3.6923	11.4286
10.4615	7.2381	3.6923	11.4286
10.4615	6.4762	3.6923	10.6667
9.8462	6.8571	3.6923	10.6667
10.4615	6.8571	3.6923	11.0476
12.3077	6.8571	3.6923	12.1905
12.3077	6.8571	3.6923	12.1905
12.3077	7.619	5.5385	11.8095
11.0769	7.619	5.5385	11.0476
11.0769	8	6.1538	11.0476
10.4615	8	7.3846	9.9048
9.2308	7.619	7.3846	8.7619
10.4615	7.2381	6.7692	9.5238
10.4615	7.619	7.3846	9.5238
9.8462	7.619	7.3846	9.1429
10.4615	8.381	8	9.9048
10.4615	8.7619	8	10.2857
10.4615	8	7.3846	9.9048
9.8462	8.381	8	9.5238
10.4615	8.7619	8.6154	9.9048
10.4615	7.619	8.6154	8.7619
11.0769	6.8571	9.2308	8
11.6923	7.2381	9.8462	8.381
11.0769	6.8571	9.2308	8
9.8462	6.8571	9.2308	7.2381
10.4615	7.2381	9.8462	7.619
10.4615	7.619	10.4615	7.619
10.4615	7.2381	9.8462	7.619
11.6923	7.2381	10.4615	8
10.4615	7.619	11.0769	7.2381
10.4615	8.381	11.6923	7.619
10.4615	9.1429	12.9231	7.619
11.0769	8.7619	12.3077	8
11.0769	9.5238	13.5385	8
12.3077	10.2857	13.5385	9.5238
12.3077	10.6667	13.5385	9.9048
12.9231	10.6667	14.1538	9.9048
11.6923	11.0476	14.7692	9.1429
12.3077	10.6667	14.1538	9.5238
13.5385	11.0476	14.7692	10.2857
14.7692	11.0476	14.1538	11.4286
15.3846	11.0476	14.1538	11.8095
17.2308	11.4286	14.7692	12.9524
17.8462	12.1905	15.3846	13.7143
19.0769	11.8095	14.7692	14.4762
19.6923	12.1905	15.3846	14.8571
22.1538	13.3333	15.3846	17.5238
21.5385	12.9524	14.7692	17.1429
24.6154	14.4762	17.2308	19.0476
25.8462	15.2381	17.8462	20.1905
27.0769	15.619	17.8462	21.3333
27.6923	15.619	17.8462	21.7143
28.3077	15.619	17.8462	22.0952
29.5385	15.619	17.2308	23.2381
31.3846	15.619	17.8462	24
29.5385	16.7619	18.4615	23.619
29.5385	15.619	17.2308	23.2381
28.9231	15.2381	16.6154	22.8571
30.7692	15.2381	16.6154	24
30.1538	14.8571	16.6154	23.2381
30.1538	14.8571	16	23.619
30.7692	14.8571	15.3846	24.381
30.7692	14.4762	14.7692	24.381
30.1538	14.4762	14.7692	24
29.5385	14.4762	14.7692	23.619
28.3077	14.0952	16	21.7143
27.6923	14.0952	16	21.3333
25.8462	13.7143	15.3846	20.1905
25.8462	13.3333	15.3846	19.8095
24	13.3333	15.3846	18.6667
22.7692	12.9524	15.3846	17.5238
20.3077	11.8095	15.3846	14.8571
19.6923	11.8095	15.3846	14.4762
16.6154	10.2857	12.9231	12.5714
15.3846	9.5238	12.3077	11.4286
14.1538	9.5238	12.9231	10.2857
13.5385	9.1429	12.3077	9.9048
12.9231	9.5238	12.3077	9.9048
11.0769	9.1429	12.9231	8
9.8462	8.7619	11.6923	7.619
9.8462	7.2381	10.4615	6.8571
9.8462	7.619	11.0769	6.8571
9.8462	7.619	11.0769	6.8571
8	6.8571	9.8462	5.7143
7.3846	6.0952	9.2308	4.9524
6.7692	5.3333	8.6154	4.1905
5.5385	4.9524	8	3.4286
4.9231	5.3333	8	3.4286
4.9231	5.3333	8	3.4286
4.3077	4.9524	7.3846	3.0476
3.6923	4.5714	6.1538	3.0476
3.6923	4.1905	6.7692	2.2857
3.6923	4.1905	6.7692	2.2857
3.0769	3.4286	5.5385	1.9048
3.0769	3.0476	4.9231	1.9048
3.0769	2.6667	4.3077	1.9048
2.4615	2.6667	3.6923	1.9048
2.4615	2.6667	3.6923	1.9048
2.4615	2.6667	3.6923	1.9048
2.4615	3.0476	3.6923	2.2857
1.8462	2.2857	2.4615	1.9048
2.4615	2.2857	2.4615	2.2857
2.4615	1.9048	2.4615	1.9048
1.8462	1.9048	1.8462	1.9048
1.8462	1.9048	1.8462	1.9048
1.8462	1.5238	1.8462	1.5238
2.4615	1.1429	1.2308	1.9048
3.0769	0.7619	0.6154	2.2857
3.0769	0.7619	0.6154	2.2857
3.6923	0.7619	1.2308	2.2857
3.6923	0.7619	1.2308	2.2857
3.6923	0.7619	1.2308	2.2857
4.3077	0.7619	1.2308	2.6667
4.9231	1.1429	1.8462	3.0476
5.5385	1.1429	2.4615	3.0476
5.5385	1.1429	2.4615	3.0476
4.9231	1.1429	1.8462	3.0476
4.9231	1.1429	1.8462	3.0476
5.5385	1.1429	1.8462	3.4286
6.1538	1.1429	1.8462	3.8095
6.7692	1.1429	1.8462	4.1905
6.7692	1.1429	1.8462	4.1905
6.7692	1.1429	1.8462	4.1905
8.6154	1.5238	2.4615	5.3333
8.6154	1.1429	2.4615	4.9524
9.2308	1.5238	3.0769	5.3333
8.6154	1.5238	3.0769	4.9524
8.6154	1.9048	3.0769	5.3333
9.2308	2.6667	3.6923	6.0952
9.2308	2.6667	3.6923	6.0952
9.8462	2.6667	4.3077	6.0952
9.2308	3.0476	4.9231	5.7143
9.2308	3.4286	4.9231	6.0952
10.4615	3.4286	5.5385	6.4762
9.8462	3.4286	4.9231	6.4762
9.8462	3.4286	4.9231	6.4762
10.4615	3.8095	5.5385	6.8571
11.0769	3.8095	5.5385	7.2381
11.0769	3.8095	4.9231	7.619
11.6923	3.8095	4.3077	8.381
11.6923	3.8095	4.3077	8.381
13.5385	4.1905	4.3077	9.9048
13.5385	4.1905	4.3077	9.9048
14.1538	4.1905	4.3077	10.2857
13.5385	4.5714	4.3077	10.2857
12.9231	4.9524	4.3077	10.2857
13.5385	5.3333	4.3077	11.0476
14.1538	5.3333	4.3077	11.4286
12.9231	4.9524	3.6923	10.6667
13.5385	5.3333	4.3077	11.0476
12.9231	4.9524	3.6923	10.6667
13.5385	5.3333	4.3077	11.0476
13.5385	5.3333	4.9231	10.6667
13.5385	4.5714	4.3077	10.2857
13.5385	4.5714	4.3077	10.2857
13.5385	6.0952	4.9231	11.4286
14.7692	6.4762	5.5385	12.1905
14.7692	8	8	12.1905
13.5385	8.381	7.3846	12.1905
13.5385	9.5238	9.2308	12.1905
14.1538	9.5238	9.2308	12.5714
13.5385	9.1429	8.6154	12.1905
12.3077	9.5238	9.2308	11.4286
11.6923	9.5238	9.8462	10.6667
11.0769	9.5238	9.8462	10.2857
11.6923	10.6667	11.6923	10.6667
9.8462	10.2857	11.6923	9.1429
9.8462	10.6667	12.3077	9.1429
8.6154	11.0476	12.3077	8.7619
8.6154	11.4286	13.5385	8.381
8.6154	11.8095	14.1538	8.381
8	11.4286	14.1538	7.619
7.3846	11.8095	14.1538	7.619
7.3846	12.5714	14.1538	8.381
6.7692	12.5714	13.5385	8.381
6.7692	12.5714	13.5385	8.381
6.1538	12.1905	12.9231	8
6.7692	11.8095	12.3077	8.381
6.7692	11.8095	12.3077	8.381
6.7692	12.1905	13.5385	8
6.7692	10.6667	12.9231	6.8571
5.5385	9.9048	11.6923	6.0952
4.9231	8	9.2308	5.3333
4.9231	7.619	9.2308	4.9524
4.9231	6.8571	8	4.9524
4.3077	7.2381	8.6154	4.5714
4.3077	8	9.2308	4.9524
4.3077	7.619	9.2308	4.5714
4.3077	8	9.2308	4.9524
3.6923	8	9.2308	4.5714
3.0769	7.2381	8	4.1905
3.0769	7.2381	8	4.1905
3.0769	6.8571	7.3846	4.1905
3.0769	6.8571	7.3846	4.1905
3.0769	6.0952	6.1538	4.1905
3.0769	5.3333	5.5385	3.8095
3.0769	5.3333	5.5385	3.8095
3.6923	4.9524	5.5385	3.8095
3.0769	4.1905	5.5385	2.6667
4.3077	3.8095	5.5385	3.0476
4.3077	3.8095	5.5385	3.0476
4.3077	3.8095	5.5385	3.0476
4.3077	3.8095	5.5385	3.0476
3.6923	3.8095	5.5385	2.6667
3.0769	3.4286	4.3077	2.6667
2.4615	3.8095	3.6923	3.0476
2.4615	3.8095	3.6923	3.0476
2.4615	4.1905	3.6923	3.4286
2.4615	4.1905	3.6923	3.4286
3.0769	3.8095	3.0769	3.8095
3.0769	3.4286	2.4615	3.8095
3.0769	3.0476	2.4615	3.4286
3.6923	2.6667	1.8462	3.8095
3.6923	1.9048	1.2308	3.4286
4.3077	2.2857	1.2308	4.1905
4.3077	1.9048	0.6154	4.1905
4.3077	1.9048	0.6154	4.1905
4.9231	2.2857	1.2308	4.5714
4.9231	1.9048	1.2308	4.1905
5.5385	1.9048	1.8462	4.1905
5.5385	2.6667	3.0769	4.1905
5.5385	3.0476	3.6923	4.1905
4.9231	3.0476	3.6923	3.8095
4.9231	3.4286	4.3077	3.8095
4.3077	4.1905	4.9231	3.8095
4.3077	4.5714	4.9231	4.1905
4.9231	4.5714	4.9231	4.5714
4.9231	4.5714	4.9231	4.5714
4.9231	4.5714	4.9231	4.5714
4.9231	4.5714	4.9231	4.5714
4.9231	4.9524	6.1538	4.1905
4.9231	5.7143	7.3846	4.1905
5.5385	6.0952	8.6154	4.1905
6.1538	6.0952	8.6154	4.5714
6.1538	6.4762	9.2308	4.5714
6.7692	6.4762	9.2308	4.9524
7.3846	6.8571	9.2308	5.7143
7.3846	7.2381	9.8462	5.7143
7.3846	7.619	10.4615	5.7143
6.7692	8	11.0769	5.3333
6.7692	8	11.0769	5.3333
6.7692	8.381	11.0769	5.7143
6.1538	8.7619	11.0769	5.7143
6.1538	9.1429	11.6923	5.7143
5.5385	9.5238	11.0769	6.0952
6.1538	8.7619	9.8462	6.4762
6.7692	8.381	9.2308	6.8571
6.7692	8.7619	9.8462	6.8571
8	8.381	9.2308	7.619
7.3846	7.619	8.6154	6.8571
7.3846	7.2381	8.6154	6.4762
8.6154	8	9.2308	7.619
8	8.381	9.8462	7.2381
8	8.7619	9.8462	7.619
8.6154	9.5238	11.0769	8
9.2308	9.9048	11.0769	8.7619
9.2308	9.5238	10.4615	8.7619
9.2308	9.5238	9.8462	9.1429
8.6154	10.2857	9.8462	9.5238
8	10.2857	9.2308	9.5238
7.3846	10.2857	9.2308	9.1429
7.3846	9.9048	8.6154	9.1429
6.7692	9.9048	8.6154	8.7619
7.3846	11.0476	10.4615	9.1429
8.6154	10.6667	10.4615	9.5238
9.8462	10.6667	10.4615	10.2857
9.8462	10.2857	10.4615	9.9048
9.8462	9.5238	9.8462	9.5238
10.4615	9.1429	9.2308	9.9048
11.0769	9.1429	9.2308	10.2857
11.0769	9.1429	9.2308	10.2857
10.4615	9.9048	10.4615	9.9048
11.6923	9.9048	9.8462	11.0476
10.4615	10.2857	10.4615	10.2857
10.4615	10.2857	10.4615	10.2857
12.3077	11.0476	11.6923	11.4286
10.4615	11.4286	12.9231	9.9048
10.4615	11.8095	12.9231	10.2857
11.0769	11.4286	12.9231	10.2857
11.0769	10.6667	11.6923	10.2857
11.0769	10.2857	12.3077	9.5238
11.0769	9.9048	11.6923	9.5238
11.0769	10.2857	12.9231	9.1429
11.0769	9.5238	12.9231	8.381
11.0769	9.9048	14.1538	8
11.0769	10.2857	14.7692	8
11.0769	10.2857	14.7692	8
11.6923	9.9048	14.1538	8.381
11.6923	9.1429	12.9231	8.381
11.0769	8.7619	12.3077	8
10.4615	9.5238	13.5385	7.619
11.0769	9.5238	13.5385	8
12.3077	9.9048	14.1538	8.7619
11.6923	10.6667	14.7692	8.7619
11.0769	10.6667	15.3846	8
11.0769	10.6667	15.3846	8
