# Supplementary material for: Primate prefrontal neurons signal economic risk derived from the statistics of recent reward experience
Source: eLife. 2019 Jul 25;8:e44838. doi: 10.7554/eLife.44838 (PMC6658165; doi:10.7554/eLife.44838)
Supplement: Figure 4—figure supplement 3—source data 1. [file elife-44838-fig4-figsupp3-data1.xlsx]

## Sheet: Sheet11
	Fig 4-figure supplement 3A												Fig 4-figure supplement 3B							Fig 4-figure supplement 3C
past trials													subj histogram				obje histogram
1	1	1	1	1	1	1	1	1	1	1			x	y			x	y		upper	54.6341	56.0976	76.5854	46.8293	42.439	37.0732	53.1707	44.878	30.2439	36.5854	40.4878	39.0244
2	0.3679	0.3867	0.4066	0.4274	0.4493	0.4724	0.4966	0.522	0.5488	0.5769			1.8601	10			1.6964	19		lower	54.6341	57.0732	76.5854	42.9268	41.4634	37.0732	49.2683	44.3902	37.0732	41.9512	36.5854	40
3	0.1353	0.1496	0.1653	0.1827	0.2019	0.2231	0.2466	0.2725	0.3012	0.3329			3.1749	24			2.9335	18
4	0.0498	0.0578	0.0672	0.0781	0.0907	0.1054	0.1225	0.1423	0.1653	0.192			4.4898	14			4.1706	38
5	0.0183	0.0224	0.0273	0.0334	0.0408	0.0498	0.0608	0.0743	0.0907	0.1108			5.8046	26			5.4078	32
6	0.0067	0.0087	0.0111	0.0143	0.0183	0.0235	0.0302	0.0388	0.0498	0.0639			7.1194	19			6.6449	12
7	0.0025	0.0033	0.0045	0.0061	0.0082	0.0111	0.015	0.0202	0.0273	0.0369			8.4343	21			7.8821	16
8	0.0009	0.0013	0.0018	0.0026	0.0037	0.0052	0.0074	0.0106	0.015	0.0213			9.7491	12			9.1192	7
9	0.0003	0.0005	0.0007	0.0011	0.0017	0.0025	0.0037	0.0055	0.0082	0.0123			11.0639	12			10.3563	3
10	0.0001	0.0002	0.0003	0.0005	0.0007	0.0012	0.0018	0.0029	0.0045	0.0071			12.3788	9			11.5935	10
11	0	0.0001	0.0001	0.0002	0.0003	0.0006	0.0009	0.0015	0.0025	0.0041			13.6936	6			12.8306	2
12	0	0	0.0001	0.0001	0.0002	0.0003	0.0005	0.0008	0.0014	0.0024			15.0085	5			14.0677	5
13	0	0	0	0	0.0001	0.0001	0.0002	0.0004	0.0007	0.0014			16.3233	3			15.3049	3
14	0	0	0	0	0	0.0001	0.0001	0.0002	0.0004	0.0008			17.6381	5			16.542	4
15	0	0	0	0	0	0	0.0001	0.0001	0.0002	0.0005			18.953	4			17.7792	3
													20.2678	2			19.0163	4
													21.5826	2			20.2534	4
													22.8975	3			21.4906	4
													24.2123	2			22.7277	6
													25.5272	0			23.9648	1
													26.842	0			25.202	2
													28.1568	0			26.4391	3
													29.4717	2			27.6763	1
													30.7865	2			28.9134	1
													32.1013	1			30.1505	0
													33.4162	0			31.3877	1
													34.731	0			32.6248	0
													36.0459	1			33.8619	1
													37.3607	0			35.0991	1
													38.6755	0			36.3362	0
													39.9904	0			37.5734	0
													41.3052	0			38.8105	0
													42.62	0			40.0476	0
													43.9349	0			41.2848	1
													45.2497	0			42.5219	0
													46.5646	0			43.759	1
													47.8794	2			44.9962	1
													49.1942	0			46.2333	0
													50.5091	0			47.4704	0
													51.8239	0			48.7076	0
													53.1387	1			49.9447	1

## Sheet: Sheet12
	Fig 7-figure supplement 1
	E			F			G
	risk	cue pos		risk	action		value	action
	2.6378	0.235		0.0198	0.5651		0.2476	0.144
	2.8733	0.291		0.2722	0.0242		0.0626	0.0372
	9.1002	0.0072		0.9455	0.1034		0.1253	0.0188
	11.6692	0.0004		0.8556	0.3418		0.2525	0.1297
	12.7584	0.0006		0.6455	0.3328		0.1329	0.0073
	14.9241	0.2465		1.9164	0.0072		0.0793	0.602
	15.8149	1.0063		2.612	0.3741		0.1389	0.1747
	17.8323	1.9343		5.0149	0.2728		0.315	0.4763
	21.8943	0.4362		4.8975	0.4798		0.4304	0.6068
	22.254	0.3061		4.6858	0.0491		0.4321	0.1709
	14.6617	0.0004		6.9514	0.4046		0.1854	0.0717
	9.4114	0.1283		6.8697	0.0019		0.767	0.2831
	6.3789	0.2045		7.1221	0.0053		1.1805	0.9174
	5.1529	1.1531		6.2549	0.1001		1.1189	0.1554
	2.8598	2.1405		4.7954	0.0174		0.7484	0.0728
	2.1723	2.2438		2.2807	0.0245		0.2174	0.0777
	0.2898	0.4914		2.3914	0.3299		0.2784	0.3489
	0.0001	0.171		1.7643	0.5247		1.3693	0.0643
	0.0904	0.1179		0.4208	0.2034		2.1793	0.5148
	1.0334	0.1114		0.0784	2.9901		1.8864	0.2092
	0.7221	1.233		0.2063	5.0442		2.7608	0.6409
	1.3935	1.4081		0.555	5.617		2.4873	2.2476
	0.4625	2.3933		0.1742	5.5933		2.3977	3.5436
	1.8868	4.138		0.2974	6.4878		1.3425	6.2377
	0.8717	4.5667		0.1263	5.835		0.8171	7.6788
	0.7245	4.5042		0.1069	5.9861		0.0962	7.4747
	0.0038	6.948		0.7146	10.7207		0.0698	8.075
	0.0579	9.9181		1.2897	5.5876		0.026	7.8289
	0.1058	9.535		0.9761	7.1605		0.0773	7.7644
	0.1026	7.3093		0.7182	10.0436		0.0901	5.3492
	0.4267	6.8735		2.6397	14.0977		0.0445	4.456
	0.0007	10.732		1.8107	13.3595		0.02	3.0383
	0.0714	8.4823		1.7591	17.8777		0.0477	2.3458
	0.0154	3.6308		3.0048	24.6062		0.258	0.6289
	0.6608	1.618		0.4227	19.4195		0.3888	0.0887
	0.1042	0.2875		0.3343	27.9478		0.3737	0.0157
	0.5389	0.4453		0.3819	21.613		0.5998	0.6133
	0.8098	0.3288		0.1001	18.1716		0.7681	0.7835
	1.5058	1.697		0.201	19.5853		0.9599	1.6744
	0.6357	7.8247		1.1315	21.2406		1.0619	1.8935
	0.6454	7.8791		0.8496	16.3809		1.0399	1.6771
	0.8759	3.5042		0.0515	10.7113		0.8257	1.3496
	1.4378	1.6669		0.5982	12.1162		0.2036	1.7513
	1.881	1.7912		0.8299	9.3628		0.0001	2.5742
	2.5439	1.2054		0.5368	9.3417		0.0517	0.0372
	2.0574	0.273		1.5524	7.1913		0.0161	0.0368
	1.8571	0.2694		0.8936	3.8941		0.1961	0.1158
	1.2516	0.0761		0.0418	1.6311		0.0357	0.1701
	1.1678	0.2511		0.6947	0.6882		0.0015	0.0779
	0.6408	0		1.3599	0.0075		0.0071	0.0377
	0.2941	0.0106		1.1546	0.4878		0.0552	0.0705
	0.0277	0.049		2.1121	0.8386		0.8653	0.1681
	0.5924	0.268		0.9849	0.8552		1.201	0.0069
	2.2099	0.0015		0.3125	2.1887		1.8767	0.0017
	1.7395	0.0077		0.2232	2.8389		1.6157	0.048
	0.431	0.2141		0.0696	4.4181		0.8414	0.3095

## Sheet: Sheet13
	Fig 7-figure supplement 2 A						Fig 7-figure supplement 2 B
								Acho	Aleft	left	utilA	utilB	riskA	riskB
	terc1	terc2	terc3				pval	0.0029	0.2042	0.7439	0.025	0.0757	0.5535	0.6486
	4.8889	6.2222	1.1429				betas	0.3185	-0.1147	0.0304	0.3662	0.2546	-0.0819	-0.0555
	4.6667	6.6667	1.6				ses	0.1042	0.0897	0.0927	0.1609	0.1418	0.1378	0.1215
	4	6.6667	1.6
	4.2222	6.8889	1.6
	5.1111	7.1111	1.8286
	6	6.8889	2.2857
	6.8889	7.3333	2.2857				Fig 7-figure supplement 2C							Fig 7-figure supplement 2D
	6.6667	7.3333	2.5143												1	2	3	4	5	6	7	8	9	10	11
	6.4444	7.3333	2.7429				relative			absolute					0.1073	0.1429	0.0968	0.1563	0.1729	0.1176	0.0636	0.1165	0.1391	0.1359	0.1639
	7.3333	8	2.2857				A	B		A	B
	7.5556	8.4444	2.0571				0.2272	0.2561		-0.0466	0.3663			Fig 7-figure supplement 2E
	8.2222	8	1.6				0.134	0.2953		-0.2911	-0.04				1	2	3	4	5	6	7	8	9	10	11
	8.4444	8	1.8286				-0.1122	-0.2551		0.1531	0.4075			mean	50.55	64.1167	62.5167	81.6833	66.7333	71.65	70.0167	63.7333	60.4833	55.8833	54.6833
	8.6667	8.2222	2.0571				0.3905	0.1953		0.1294	0.4181			sem	0.7014	0.7125	0.6705	0.5654	0.6834	0.6393	0.642	0.6578	0.7319	0.7303	0.7114
	9.1111	8.6667	2.5143				-0.3061	-0.2936		-0.0222	0.3488
	9.1111	8.8889	2.5143				-0.1635	-0.2581		0.0157	0.5312
	9.5556	8.8889	2.5143				-0.3711	-0.3472		0.2653	0.0019
	9.5556	8.4444	2.9714				-0.1807	-0.2889		0.5154	0.0141			Fig 7-figure supplement 2G
	9.5556	8.6667	2.9714				0.1963	-0.2148		0.5104	0.201
	10.2222	9.1111	3.2				0.2018	-0.2321		-0.2398	-0.0108			x	0.1409	0.1624	0.1736	0.1834	0.1922	0.2006	0.2091	0.2186	0.2297	0.2438	0.2726
	10.4444	9.5556	3.6571				0.1662	0.2197		0.2049	0.028			y	54.2958	55.6986	56.0314	56.6961	56.3125	56.5756	56.5315	57.36	57.4875	57.6056	58.2216
	11.1111	9.5556	3.6571				-0.106	0.2319		0.0029	-0.5427
	11.5556	10	3.6571				-0.1031	0.2183		-0.1475	-0.3659
	11.5556	10.6667	3.6571				0.1404	0.1259		-0.2065	-0.0096			Fig 7-figure supplement 2F
	13.1111	10.6667	4.1143				-0.256	-0.3959		0.394	-0.1202
	13.3333	11.3333	4.3429				-0.2563	-0.4057		0.1401	-0.357				mean	sem
	13.5556	11.1111	3.8857				-0.2011	-0.3217		0.095	0.7968				51.409	0.0973
	14.6667	12	4.1143				-0.2875	0.1215		0.1836	-0.5532				55.3423	0.089
	14.6667	12.8889	4.5714				-0.2805	0.1303		0.1591	-0.6902				56.0318	0.0849
	14.8889	12.4444	4.5714				0.2583	-0.2003		-0.4101	-0.0186				57.9965	0.0853
	14.6667	12.4444	4.8				0.2388	0.1513		-0.3499	-0.1406				59.629	0.0852
	14.8889	12.2222	4.8				0.2414	0.1465		-0.3158	-0.0631				61.2412	0.0848
	15.1111	12.4444	5.0286				0.2799	0.1876		-0.2027	-0.063				63.3865	0.0833
	15.3333	12.6667	5.2571				0.1492	0.2672		-0.315	-0.1049				63.9663	0.0823
	14.6667	12.2222	5.4857				0.1252	0.1543		-0.1955	0.4886				65.5667	0.0806
	15.3333	12.2222	5.9429				0.2244	0.2384		-0.1101	-0.4285				65.4477	0.0799
	15.3333	13.1111	6.4				0.1077	-0.2564		0.0375	-0.3352				67.39	0.0794
	15.7778	13.3333	6.4				-0.1686	0.1441		-0.0601	-0.3384				67.8287	0.0794
	16.8889	13.3333	6.4				0.1813	0.2509		-0.3559	0.1398				69.5823	0.0751
	17.1111	14.2222	6.1714				0.2115	-0.2127		-0.3738	0.1332				69.5663	0.0757
	17.3333	14.4444	6.4				0.2231	-0.2806		-0.0577	-0.3457				70.8142	0.0752
	17.5556	15.3333	6.6286				0.2132	-0.3111		0.0726	-0.2655				70.5577	0.0742
	18.2222	15.7778	6.6286				0.2093	0.1628		-0.2171	-0.6893				71.6017	0.0716
	19.3333	15.7778	6.8571				-0.15	0.183		-0.3776	-0.1199				72.9185	0.0716
	19.1111	15.1111	7.3143				-0.3702	-0.5657		-0.3543	-0.0155				73.3482	0.0698
	20	14.4444	7.0857				-0.2026	0.1318		-0.3145	0.1054				72.2785	0.0721
	19.7778	14.4444	7.3143				-0.3021	-0.4829		-0.0011	-0.3699				75.1465	0.0675
	20.2222	14.6667	7.7714				-0.1189	-0.2195		0.0767	-0.3214				74.2015	0.068
	20.8889	14.2222	8				-0.1043	-0.2241		0.0496	-0.2504				75.3047	0.0656
	19.7778	15.1111	7.5429				-0.2695	-0.2046		-0.3026	-0.0498				75.6647	0.0693
	20.2222	14.2222	7.5429				-0.2049	-0.1678		0.2962	-0.0476				76.0632	0.065
	20.4444	15.3333	8				-0.1866	-0.2348		-0.2318	0.0365				76.8082	0.0644
	20.2222	15.1111	8.4571				-0.1906	-0.1542		0.2949	0.0683				78.5402	0.0621
	20.2222	14.6667	8.6857				-0.3124	-0.2796		-0.4331	-0.1362				77.3253	0.0632
	20	15.3333	8.4571				-0.2771	0.1871		0.436	-0.17				77.8048	0.0626
	20.2222	16.2222	8				-0.2038	-0.2866		0.3161	0.0741				77.3387	0.0627
	20	16.2222	8.4571				-0.1201	-0.2633		-0.3755	-0.1397				78.5608	0.059
	21.7778	16.4444	8.2286				-0.2254	-0.3322		-0.3856	0.0177				80.0968	0.0574
	21.7778	17.1111	8.4571				0.5479	0.5293		0.2419	-0.0667				79.4505	0.059
	22.2222	16.6667	8.9143				0.3402	0.3111		0.3472	0.1087				80.2857	0.0609
	21.7778	17.1111	8.9143				-0.3557	-0.1972		-0.0781	-0.3912				80.0403	0.0566
	21.3333	16.2222	9.1429				-0.2101	-0.3229		-0.2241	-0.0691				80.0528	0.058
	21.5556	16.2222	9.3714				-0.1939	0.2162		-0.047	-0.1615				81.4787	0.0552
	20.4444	16.6667	10.5143				-0.251	0.2572		-0.028	-0.1705
	20.4444	15.7778	10.2857				0.5717	0.4447		0.0051	-0.3988
	20.2222	16.2222	10.7429				0.1626	-0.0722		0.5061	0.1562
	20.6667	16.2222	10.7429				0.2837	-0.3942		-0.1227	-0.3651
	21.1111	16.4444	10.5143				0.3732	0.2031		0.0683	0.1772
	20.2222	16.2222	10.9714				0.245	0.1777		0.2999	-0.028
	20.6667	16.4444	10.7429				0.1312	0.2031		-0.3778	-0.0806
	20.2222	16.6667	11.4286				0.1312	0.2031		0.3424	0.092
	20.4444	16.6667	11.4286				0.141	0.204		0.2965	0.0542
	19.7778	16.2222	11.2				0.1225	0.2106
	19.1111	17.1111	11.6571				-0.3503	-0.4943
	19.3333	16.2222	11.6571				-0.1798	-0.2731
	19.7778	16.4444	11.6571				-0.2937	-0.1931
	20.2222	16	11.6571				-0.2581	0.1704
	20.8889	15.7778	11.6571				0.22	0.1279
	21.5556	15.7778	12.1143				0.2477	0.2071
	23.1111	16	13.0286				0.2418	0.1941
	23.3333	16.6667	13.2571				-0.1269	-0.2412
	23.1111	17.5556	13.0286				0.2158	-0.2803
	22.2222	18.2222	13.7143				0.2528	0.1465
	23.3333	18	14.6286				0.2491	0.234
	23.5556	19.3333	15.3143				0.288	0.128
	25.5556	20	17.1429				-0.2339	-0.4335
	27.3333	21.1111	18.7429				0.1268	0.2733
	29.5556	22.8889	20.3429				0.135	0.2822
	31.1111	24	20.3429				-0.1911	0.0792
	31.3333	26	22.4				-0.1213	0.166
	33.1111	29.5556	24.4571				0.2398	-0.1979
	34.2222	30.8889	26.5143				0.2656	0.1787
	35.1111	31.5556	29.2571				0.4372	0.3864
	36.2222	34.4444	32.9143				0.195	-0.3725
	40.4444	37.3333	37.0286				-0.3664	-0.286
	42	40	38.8571				0.416	0.1907
	43.1111	44.2222	42.2857				0.1968	0.1166
	45.3333	46.8889	43.6571				-0.077	0.106
	48	48.6667	45.7143				0.1186	0.1634
	50.8889	51.3333	47.7714				0.1552	0.1235
	52	54	50.5143				0.0882	-0.1727
	53.1111	55.7778	51.8857				-0.2932	-0.1674
	54.8889	57.5556	53.0286				-0.2553	-0.3641
	55.1111	59.7778	53.4857				0.2606	-0.2384
	55.5556	61.3333	55.0857				-0.3157	-0.3666
	56.6667	61.3333	56.4571				-0.2507	0.2347
	57.7778	62.8889	57.8286				-0.2443	-0.2321
	59.7778	64.2222	57.6				0.3025	0.3176
	59.7778	66	57.6				-0.2229	0.1351
	60.8889	67.1111	58.5143				0.1743	0.2256
	60.2222	68	58.2857				0.3178	0.1808
	60.8889	69.5556	58.5143				0.1242	0.2629
	58.4444	69.1111	58.9714				-0.1093	-0.1877
	60.2222	68.8889	59.6571				0.0813	-0.1528
	60.8889	68.6667	58.0571				-0.2574	-0.109
	59.5556	66.4444	57.1429
	58.8889	66	56.2286
	58.8889	66.6667	54.6286
	58.6667	64.4444	51.8857
	54.6667	63.5556	49.1429
	53.1111	62.4444	48.4571
	53.5556	59.1111	46.4
	52	57.5556	47.0857
	50.8889	57.1111	45.0286
	49.3333	56.4444	44.1143
	47.7778	53.3333	43.4286
	46.8889	52.8889	43.8857
	45.5556	52.4444	44.3429
	45.3333	51.5556	45.0286
	44.2222	50.2222	44.1143
	43.5556	49.3333	43.6571
	43.5556	47.5556	44.1143
	42.4444	46	45.2571
	41.7778	45.5556	44.5714
	40.6667	45.3333	44.1143
	40	44.2222	42.9714
	38.4444	43.3333	41.8286
	38.8889	43.1111	40.6857
	35.7778	42.8889	38.8571
	35.1111	42	40
	35.7778	41.3333	38.6286
	35.3333	40.8889	38.4
	34.6667	40.2222	38.1714
	34	40.4444	37.4857
	33.7778	39.5556	37.0286
	33.1111	38	35.6571
	31.5556	38.2222	35.4286
	32	37.5556	33.8286
	31.3333	36.4444	34.5143
	30.2222	34.6667	34.9714
	30.2222	35.3333	34.0571
	30	34.2222	32.6857
	29.3333	33.1111	31.3143
	30.4444	31.5556	29.7143
	29.3333	30.8889	28.8
	28.6667	31.1111	28.3429
	27.5556	30.8889	26.7429
	26.4444	30.4444	25.6
	26.2222	29.1111	25.3714
	26	27.5556	24.2286
	26	27.3333	23.7714
	26	25.7778	23.0857
	25.5556	24.4444	22.4
	25.5556	23.7778	22.8571
	25.1111	22.6667	22.1714
	24.4444	21.3333	22.1714
	23.7778	20	21.2571
	22.6667	18.6667	21.0286
	22.4444	18.2222	20.5714
	21.5556	17.1111	19.4286
	22.4444	17.1111	18.7429
	22.6667	16.2222	17.8286
	22	15.5556	17.1429
	21.1111	14	16.2286
	20.8889	13.5556	14.8571
	20.4444	13.3333	13.9429
	20.2222	12.6667	13.0286
	19.3333	12.4444	12.1143
	18	12.4444	11.4286
	17.7778	12.2222	11.4286
	17.1111	11.3333	10.7429
	16.8889	10.8889	10.5143
	16.8889	11.1111	10.0571
	16.2222	10.8889	9.3714
	15.5556	10.2222	8.6857
	15.1111	9.3333	8.4571
	14	9.3333	8
	14	9.3333	7.5429
	14.2222	8.6667	6.8571
	14.2222	8	5.9429
	13.7778	7.7778	5.4857
	13.3333	8	5.4857
	13.1111	8.2222	4.5714
	12.8889	7.3333	4.3429
	12.8889	7.5556	4.1143
	11.7778	7.1111	4.3429
	10.6667	6.6667	3.8857
	9.7778	6.4444	3.8857
	10.2222	6.8889	3.4286
	9.7778	7.1111	3.2
	9.5556	6.4444	2.7429
	9.1111	6	2.7429
	8.6667	5.7778	2.7429
	8.8889	5.3333	2.7429
	8.4444	5.1111	2.0571
	8.4444	5.1111	1.8286
	8	4.6667	1.6
	7.1111	4.2222	1.6
	7.1111	3.5556	1.8286
	7.1111	3.7778	1.8286
	6.6667	3.7778	1.6
	6.8889	3.7778	1.3714
	6.2222	3.5556	1.1429
	5.7778	3.5556	1.3714
	5.1111	3.5556	1.3714
	4.6667	4	1.3714
	4.8889	3.7778	1.1429
	4.6667	3.7778	1.1429
	4.4444	3.7778	1.1429
	4.4444	3.1111	1.1429
	4.4444	2.8889	0.9143
	4.8889	2.8889	1.1429
	5.5556	2.6667	1.3714
	4.8889	2.2222	1.3714
	4.6667	2.2222	1.3714
	4.4444	2.4444	1.3714
	4.4444	2.4444	1.3714
	4.4444	2.4444	1.3714
	3.5556	2.6667	1.3714
	3.5556	2.6667	1.3714
	3.3333	2.6667	1.3714
	4	2.8889	1.3714
	4	2.4444	1.1429
	3.7778	2.4444	0.9143
	4	2.2222	0.9143
	3.5556	2.2222	0.9143
	3.3333	2	0.9143
	3.7778	2	0.9143
	3.5556	2	0.9143
	3.5556	2.4444	0.9143
	3.7778	2.2222	0.9143
	3.7778	2.4444	0.9143
	3.7778	2.6667	0.9143
	3.7778	2.8889	0.6857
	3.7778	3.5556	0.6857
	3.7778	3.5556	0.6857
	3.3333	3.7778	0.4571
	2.8889	3.7778	0.2286
	2.8889	3.7778	0.2286
	2.8889	3.5556	0.2286
	2.8889	3.5556	0.2286
