# Supplementary material for: Primate prefrontal neurons signal economic risk derived from the statistics of recent reward experience
Source: eLife. 2019 Jul 25;8:e44838. doi: 10.7554/eLife.44838 (PMC6658165; doi:10.7554/eLife.44838)
Supplement: Figure 5—source data 1. [file elife-44838-fig5-data1.xlsx]

## Sheet: Sheet5
	Fig 5 A PSTH				Fig 5B
						Acho	Aleft	left	valA	valB	riskA	riskB
	terc1	terc2	terc3		pval	0.9078	0.9888	0.1116	0.729	0.5046	0.3553	0.0233
	10.4186	9.3333	7.0476		betas	0.0101	0.0013	-0.1396	-0.0734	-0.1332	0.2024	0.4794
	11.1628	8.5714	6.8571		ses	0.0875	0.0889	0.0871	0.2113	0.1989	0.2181	0.2087
	10.9767	9.1429	7.0476
	10.4186	9.3333	6.8571
	10.7907	8.5714	6.0952		Fig 5C						Fig 5D
	11.1628	7.8095	6.4762									1	2	3	4	5	6	7	8	9	10	11
	11.5349	7.619	6.8571		relative risk			action risk				0.0683	0.2024	0.1183	0.1042	0.1504	0.1345	0.1273	0.1553	0.1304	0.1068	0.0656
	11.3488	7.619	7.2381		L	R		L	R
	11.1628	7.619	7.4286		0.2433	0.2496		0.3282	0.0991
	10.9767	7.8095	7.2381		0.371	0.2352		-0.0063	-0.2286		Fig 5 E
	11.1628	8.1905	7.619		0.3767	0.2189		-0.091	0.2818
	11.5349	8.381	7.4286		0.3407	0.2518		0.3542	0.0816		x	y
	11.1628	7.619	7.4286		0.2265	0.4388		-0.0869	0.2855		-0.003	-0.1616
	11.5349	7.619	7.2381		0.2104	0.3019		-0.3515	-0.0228		0	-0.2758
	11.7209	7.8095	6.8571		-0.4267	0.3206		0.3521	-0.1242		0.0409	-0.0951
	11.7209	7.619	6.4762		-0.1747	0.1195		-0.0765	-0.3865		0.1151	-0.0227
	11.7209	8	6.2857		-0.131	0.1908		-0.0997	-0.2773		0.1704	-0.0014
	11.3488	8.381	6.2857		0.1143	0.2036		-0.1732	-0.4327		0.2397	0.0641
	10.9767	7.8095	6.6667		-0.2167	-0.2		-0.2849	-0.0114		0.3356	0.1026
	10.9767	8.1905	6.6667		0.1306	0.1522		-0.0088	0.2251		0.4423	0.1182
	10.9767	8.381	6.8571		-0.2762	-0.2041		0.4201	-0.0374		0.6957	0.1897
	10.6047	8.381	6.8571		-0.2812	-0.2074		-0.0481	0.1578		1.2925	0.1779
	10.9767	8.7619	6.6667		-0.2302	-0.1878		-0.0415	-0.3316		1.6153	-0.0956
	11.5349	8.7619	6.6667		0.3251	0.1476		-0.0211	0.3869
	11.1628	9.3333	6.6667		-0.2888	-0.2452		0.3682	-0.1456
	10.6047	9.7143	6.2857		-0.2679	-0.2267		0.1917	-0.0341
	9.8605	10.4762	6.2857		-0.1319	-0.3062		0.1338	0.0549		Fig 5 F
	10.0465	10.4762	6.6667		0.2395	0.1164		0.22	0.0814
	10.6047	10.6667	7.0476		0.2376	0.1174		-0.2815	-0.0449		mean	mean	mean	mean		sem	sem	sem	sem
	10.6047	11.2381	7.0476		0.1601	0.1792		0.1241	-0.425		a1	a2	a3	a4		a1	a2	a3	a4
	10.6047	11.4286	6.0952		0.1173	0.0979		0.1145	-0.3688		-0.6423	-0.5022	-0.3494	-0.2565		0.2029	0.2393	0.2298	0.2433
	9.8605	11.8095	6.6667		0.1902	0.1345		-0.0334	0.4959		-0.6345	-0.5051	-0.2284	-0.2012		0.1999	0.2423	0.2562	0.2487
	9.4884	11.8095	6.4762		0.226	-0.3983		-0.0339	0.2818		-0.6392	-0.4873	-0.1775	-0.3134		0.2007	0.2403	0.2685	0.2471
	9.6744	12.5714	6.0952		0.2108	-0.4041		-0.0159	-0.4871		-0.4579	-0.4835	-0.1629	-0.2548		0.1869	0.2267	0.2724	0.2463
	9.8605	12.1905	6.2857		0.2091	0.3665		-0.1015	-0.2738		-0.4428	-0.5063	-0.258	-0.3013		0.1808	0.2254	0.26	0.2386
	9.8605	11.8095	6.0952		-0.1856	0.2806		-0.0141	-0.288		-0.4335	-0.5576	-0.2432	-0.2119		0.2139	0.2302	0.2845	0.2473
	9.4884	12.381	5.9048		-0.2916	0.1664		0.0118	0.3743		-0.5014	-0.4386	-0.2586	-0.1893		0.2189	0.2107	0.2832	0.2491
	10.0465	12.9524	5.9048		-0.3789	-0.1644		-0.0554	0.37		-0.4162	-0.3121	-0.2376	-0.096		0.2227	0.2311	0.2452	0.2628
	10.2326	12.5714	6.0952		-0.1481	0.24		-0.1504	-0.3869		-0.4374	-0.3765	-0.2393	-0.0744		0.2189	0.1892	0.2672	0.263
	10.0465	12	6.0952		-0.2427	0.1268		0	0.5649		-0.4244	-0.3407	-0.2026	-0.1043		0.2203	0.1988	0.2832	0.265
	10.7907	12.1905	5.9048		-0.1935	-0.0979		0.4619	0.0773		-0.443	-0.3509	-0.297	0.1961		0.2225	0.2042	0.2556	0.4479
	10.4186	12	5.9048		-0.1757	-0.1723		-0.0303	-0.3661		-0.322	-0.3569	-0.1443	0.2698		0.2696	0.2087	0.2666	0.4478
	10.2326	12	5.9048		-0.1272	-0.2746		-0.3733	0.1155		-0.2012	-0.3308	-0.1149	0.1145		0.2574	0.2544	0.2824	0.3196
	10.6047	11.8095	5.7143		-0.1074	-0.223		-0.0176	0.7997		-0.1595	-0.2972	-0.1682	0.1672		0.2379	0.2427	0.2623	0.3316
	10.6047	11.8095	5.5238		-0.2418	-0.1874		-0.0494	-0.3558		-0.1306	-0.4228	-0.1847	0.162		0.2376	0.192	0.2326	0.3298
	10.4186	12.7619	5.3333		-0.1587	-0.1745		-0.0229	0.2464		-0.0586	-0.4509	-0.1568	0.0743		0.2246	0.1874	0.2531	0.3032
	10.2326	13.1429	5.1429		-0.0977	-0.1725		0.1253	0.3282		0.0297	-0.2571	-0.2422	0.1721		0.2265	0.1841	0.2485	0.3035
	10.0465	12.9524	6.0952		-0.0893	-0.1875		0.0232	0.278		0.0091	-0.2136	-0.3828	0.2301		0.2343	0.1716	0.2396	0.3043
	9.6744	12.7619	6.0952		0.2346	0.3934		-0.2442	-0.0031		0.0395	-0.2067	-0.393	0.2635		0.2698	0.1867	0.2246	0.3277
	9.8605	12	6.2857		-0.1832	-0.2111		-0.2656	0.0057		-0.1136	-0.2199	-0.4293	0.3132		0.2182	0.1873	0.2219	0.328
	9.8605	12.1905	6.4762		-0.3186	-0.2333		0.0315	0.2389		-0.1114	-0.1108	-0.4968	0.2677		0.2199	0.1767	0.1717	0.3215
	9.8605	11.619	6.2857		-0.2951	-0.1702		0.1253	0.3282		-0.1064	-0.2483	-0.4918	0.2527		0.2095	0.1936	0.1952	0.3117
	9.4884	11.2381	5.7143		0.3035	-0.1837		0.0232	0.278		-0.0416	-0.3163	-0.5974	0.3159		0.2253	0.1691	0.1999	0.3053
	9.1163	11.2381	5.3333		-0.4345	-0.4493		-0.2442	-0.0031		0.0566	-0.319	-0.5411	0.3955		0.2229	0.1553	0.1952	0.3426
	9.4884	10.6667	5.5238		0.2529	-0.1366		-0.2656	0.0057		0.1018	-0.2695	-0.546	0.4149		0.2324	0.1747	0.172	0.3457
	9.3023	10.4762	5.9048		-0.144	0.0987		0.0315	0.2389		0.2537	-0.319	-0.4564	0.1275		0.2683	0.1748	0.1801	0.2936
	9.3023	10.4762	5.1429		0.4515	-0.2353		0.0558	0.1625		0.2388	-0.2581	-0.5548	0.0892		0.2482	0.1878	0.2045	0.2691
	9.6744	11.2381	4.9524		0.3345	0.3996		-0.1536	0.0477		0.2716	-0.2344	-0.6867	-0.068		0.2411	0.1921	0.1642	0.2325
	9.8605	10.2857	4.7619		-0.2201	0.3621		-0.0016	0.526		0.2001	-0.3016	-0.5309	-0.0981		0.1961	0.1844	0.1881	0.2099
	9.6744	10.2857	4.5714		-0.445	-0.3227		0.2996	0.0302		0.1777	-0.2752	-0.5108	0.2689		0.1845	0.1882	0.1964	0.2719
	9.6744	10.4762	4.5714		-0.2051	-0.2942		0.2802	0.0505		0.3331	-0.1118	-0.289	0.3752		0.2492	0.1907	0.2157	0.28
	9.8605	10.0952	4.5714		0.2237	0.1136		0.179	-0.0179		0.2694	-0.2276	-0.2458	0.3154		0.2338	0.1905	0.2091	0.2825
	9.6744	10.2857	4.9524		0.1739	0.1243		0.4004	-0.0297		0.2409	-0.2747	-0.1677	0.2943		0.2303	0.1731	0.2085	0.2819
	9.1163	10.4762	5.3333		0.1017	0.1738		-0.0122	-0.4016		0.2607	-0.2187	-0.2007	0.3619		0.2315	0.1881	0.211	0.2674
	8.9302	10.4762	5.7143		0.158	0.1586		-0.0745	0.3779		0.269	-0.2663	-0.1666	0.3431		0.2367	0.183	0.2067	0.2681
	8.186	10.2857	5.7143		0.1508	0.1584		-0.0589	0.3133		0.2815	-0.3169	-0.0741	0.3148		0.2682	0.1547	0.1986	0.2712
	8.7442	10.6667	5.9048		0.1272	0.2842		0.017	0.2774		0.3068	-0.2356	0.0862	0.2885		0.267	0.1616	0.2251	0.2626
	9.1163	9.9048	5.9048		0.3665	0.4004		0.2459	0.0685		0.1907	-0.289	0.1988	0.2209		0.2412	0.1652	0.2159	0.2649
	8.9302	10.2857	5.7143		0.1153	0.0796		-0.122	-0.3871		0.1896	-0.2501	0.1612	0.1755		0.2095	0.1716	0.1964	0.2679
	8.5581	9.9048	5.5238		-0.1562	-0.2489		-0.1067	0.3056		0.1292	-0.3659	0.2268	0.2581		0.2102	0.1798	0.2367	0.2587
	8.9302	9.1429	5.7143		-0.2123	-0.1827		-0.3962	-0.041		0.0861	-0.2731	0.156	0.3254		0.2236	0.185	0.2262	0.2673
	9.4884	8.381	5.9048		-0.2653	-0.1209		0.1329	0.4899		0.1589	-0.2831	0.215	0.3069		0.2866	0.1813	0.2264	0.2746
	9.3023	8.5714	5.3333		-0.2554	-0.1309		-0.0773	0.3756		0.078	-0.3953	0.3108	0.4324		0.3029	0.1569	0.2508	0.2792
	9.8605	8.9524	5.7143		-0.2073	-0.2613		0.0906	0.2576		0.093	-0.3889	0.2379	0.437		0.3052	0.1733	0.2878	0.2851
	9.6744	8.9524	6.2857		-0.2326	0.152		-0.3226	-0.0741		0.1866	-0.3602	0.2027	0.0643		0.3255	0.1677	0.2736	0.2524
	10.0465	8.7619	6.2857		-0.2313	0.2213		0.1443	0.3514		-0.0067	-0.4086	0.0413	-0.0753		0.3251	0.1678	0.2303	0.2305
	10.0465	8.7619	6.4762		-0.2649	-0.2178		-0.0951	-0.267		0.1033	-0.4311	0.1292	-0.0016		0.3137	0.1849	0.2225	0.2069
	10.4186	9.3333	6.8571		-0.1595	0.3625		0.3293	-0.0945		0.1967	-0.4478	0.0674	0.0316		0.3025	0.1798	0.2263	0.208
	10.7907	9.3333	7.4286		0.1772	-0.1637		-0.2272	-0.073		0.1969	-0.3912	0.1815	0.033		0.2463	0.1751	0.2152	0.194
	10.2326	9.9048	7.8095		0.1959	-0.1188					0.4319	-0.3037	0.2501	0.1283		0.2684	0.1747	0.2542	0.2315
	10.4186	10.2857	7.4286		0.2699	0.2342					0.4009	-0.3345	0.1583	0.1185		0.2403	0.1781	0.2518	0.2235
	10.7907	10.2857	7.619		-0.237	0.115					0.401	-0.4129	0.0117	0.2091		0.2192	0.1592	0.2003	0.2121
	11.1628	9.9048	7.4286		-0.353	0.1611					0.3591	-0.3413	-0.0519	0.1709		0.217	0.1579	0.2161	0.2094
	11.1628	10.4762	7.8095		0.252	0.1853					0.3574	-0.4412	-0.1343	0.1442		0.2465	0.1282	0.2059	0.2097
	11.1628	10.6667	7.8095		0.2357	0.1601					0.3727	-0.3147	-0.199	0.2263		0.2297	0.152	0.1682	0.2424
	10.9767	10.8571	7.8095		0.2075	-0.1172					0.2786	-0.3763	-0.1185	0.2211		0.2133	0.1593	0.2073	0.2556
	10.9767	10.8571	8								0.2374	-0.4575	-0.2183	0.2543		0.182	0.159	0.2109	0.2945
	11.3488	10.8571	7.619								0.1459	-0.4556	-0.2668	0.2059		0.1719	0.1562	0.2141	0.244
	11.907	10.6667	7.0476								0.141	-0.4472	-0.3045	0.3215		0.1697	0.1596	0.1846	0.2969
	12.4651	10.6667	7.619								0.1726	-0.4223	-0.3248	0.3322		0.1694	0.1664	0.1849	0.2845
	12.6512	11.0476	8								0.2071	-0.4704	-0.3264	0.539		0.1772	0.1586	0.1711	0.3235
	12.4651	11.4286	8.381								0.1564	-0.4628	-0.3514	0.4449		0.1947	0.1684	0.2206	0.2997
	12.093	11.619	8.381								0.1803	-0.4754	-0.1188	0.4867		0.2116	0.1612	0.2863	0.3072
	12.093	12.381	8.5714								0.0034	-0.6102	-0.1419	0.3827		0.2166	0.1525	0.2896	0.3199
	12.8372	12.7619	9.3333								-0.2371	-0.6389	-0.1778	0.3268		0.2176	0.1273	0.2533	0.3045
	12.4651	13.1429	9.5238								-0.221	-0.6162	-0.1367	0.3858		0.2354	0.1308	0.2577	0.3467
	12.093	14.4762	10.2857								-0.2345	-0.5611	-0.0705	0.3174		0.2179	0.1337	0.2613	0.3269
	12.6512	14.2857	10.8571								-0.213	-0.5845	-0.0982	0.3074		0.2166	0.1576	0.2562	0.3369
	12.4651	14.8571	11.2381								-0.2821	-0.589	-0.0941	0.3713		0.2049	0.148	0.2532	0.3297
	12.8372	15.619	10.4762								-0.1935	-0.6847	-0.0651	0.261		0.2129	0.1769	0.2571	0.3085
	12.8372	16.7619	10.6667								0.0432	-0.6625	0.0281	0.2467		0.209	0.1742	0.2489	0.3114
	13.0233	16.7619	10.8571								-0.0384	-0.5393	0.0812	0.3454		0.1996	0.1763	0.2472	0.2924
	13.5814	16.9524	11.2381								0.0526	-0.5346	0.1305	0.3049		0.2141	0.1791	0.2448	0.3008
	14.5116	16.7619	11.0476								0.097	-0.5367	0.112	0.3803		0.221	0.1878	0.2465	0.3205
	15.0698	17.7143	10.4762								0.0934	-0.5117	0.3197	0.7081		0.2398	0.2003	0.2637	0.4126
	14.8837	18.0952	11.4286								0.2904	-0.5204	0.2712	0.6774		0.2409	0.1972	0.2602	0.4804
	15.2558	18.6667	11.619								0.3342	-0.5782	0.5606	0.6209		0.2742	0.1954	0.3432	0.4785
	15.814	18.6667	12								0.2787	-0.5634	0.3604	0.6825		0.3012	0.1957	0.3047	0.6009
	16.186	18.4762	12.1905								0.3373	-0.5749	0.2924	0.7274		0.3102	0.1909	0.3014	0.597
	16.7442	19.2381	12.1905								0.3809	-0.5863	0.4082	0.666		0.3074	0.1837	0.424	0.5933
	17.3023	19.4286	12.5714								0.3616	-0.6149	0.4552	0.6529		0.3131	0.1829	0.4228	0.5888
	17.3023	19.619	12.381								0.3596	-0.6709	0.4071	0.8106		0.3233	0.1831	0.4335	0.609
	17.1163	19.8095	12.381								0.4259	-0.6787	0.4018	0.8681		0.3202	0.1763	0.4326	0.6125
	16.7442	19.8095	13.1429								0.4367	-0.6647	0.3892	0.7965		0.3199	0.1785	0.4309	0.6229
	16.9302	20.1905	12.381								0.3811	-0.7153	0.361	0.8407		0.3171	0.1807	0.4347	0.6195
	17.8605	20.381	12.5714								0.1698	-0.7711	0.1676	0.9391		0.3287	0.1816	0.4403	0.6041
	18.9767	20	12.381								0.1579	-0.7848	0.2615	0.7844		0.3164	0.1848	0.4386	0.5812
	19.5349	20.381	12.381								0.1566	-0.7025	0.2741	0.8607		0.3177	0.1671	0.4432	0.6002
	19.7209	20	12.7619								0.1968	-0.5962	0.2347	0.669		0.2938	0.203	0.4439	0.486
	19.3488	19.619	12.5714								0.0323	-0.6614	0.1088	0.3242		0.2681	0.201	0.3281	0.3838
	20.093	19.619	12.381								-0.2105	-0.691	0.1061	0.1652		0.2657	0.19	0.3225	0.3074
	20.2791	18.4762	12								-0.335	-0.6702	-0.2985	0.2252		0.2302	0.2032	0.2232	0.3102
	20.4651	18.6667	11.0476								-0.2234	-0.6548	-0.3211	0.189		0.231	0.2084	0.2264	0.3778
	20.2791	18.4762	10.8571								-0.2993	-0.4246	-0.1428	0.1902		0.2383	0.2681	0.3409	0.3793
	19.907	18.2857	11.4286								-0.3164	-0.4502	-0.1062	0.2013		0.2469	0.2809	0.3523	0.3746
	20.2791	18.4762	11.619								-0.2818	-0.4096	-0.0212	0.1898		0.219	0.2831	0.3632	0.3685
	20.4651	19.2381	11.619								-0.2819	-0.3905	0.0061	0.0329		0.226	0.2839	0.3536	0.2828
	20.093	18.4762	12.1905								-0.2827	-0.3994	0.0621	-0.0048		0.257	0.2854	0.3611	0.2923
	19.3488	18.6667	12.1905								-0.3233	-0.3833	0.0507	-0.0141		0.261	0.2852	0.3635	0.2919
	19.3488	17.7143	12.9524								-0.3128	-0.3363	0.0352	-0.1212		0.2706	0.2919	0.3585	0.2846
	19.7209	17.1429	12.5714								-0.3733	-0.3164	0.0315	-0.2683		0.2765	0.2904	0.3599	0.2911
	19.7209	17.1429	12.381								-0.3982	-0.334	-0.0463	-0.2414		0.2955	0.3049	0.3557	0.2876
	20.093	17.5238	12.381								-0.4269	-0.4029	-0.1162	-0.3245		0.2925	0.2739	0.3602	0.2389
	19.907	18.2857	12.5714								-0.4914	-0.4693	-0.1021	-0.3724		0.2677	0.2516	0.3587	0.2287
	19.3488	18.0952	13.7143								-0.2943	-0.4749	-0.0349	-0.3085		0.306	0.2568	0.4835	0.2516
	19.1628	18.6667	13.3333								-0.2988	-0.4739	-0.0386	-0.2564		0.2986	0.2621	0.4878	0.2414
	19.907	18.2857	13.7143								-0.2232	-0.3777	-0.0054	-0.0441		0.3246	0.2261	0.4977	0.3254
	20.093	17.9048	14.0952								-0.2527	-0.4223	0.0527	-0.1548		0.3182	0.2244	0.5032	0.2694
	20.2791	18.2857	14.0952								-0.1976	-0.6308	-0.178	-0.2104		0.3237	0.2226	0.3878	0.2886
	20.093	18.6667	14.6667								-0.2139	-0.5346	-0.3328	-0.25		0.3188	0.2318	0.2768	0.2962
	19.7209	18.8571	14.2857								-0.3037	-0.4552	-0.4601	-0.2505		0.311	0.2463	0.2836	0.3105
	18.6047	19.0476	14.4762								-0.328	-0.4708	-0.4892	-0.2546		0.3051	0.2571	0.2811	0.3019
	18.6047	19.4286	14.4762								-0.3288	-0.4768	-0.4281	-0.2764		0.2859	0.2541	0.2989	0.287
	18.9767	19.619	14.2857								-0.3436	-0.4964	-0.3852	-0.2956		0.297	0.2498	0.2908	0.289
	19.5349	20	13.9048								-0.3537	-0.5604	-0.3638	-0.3048		0.3098	0.2525	0.2987	0.3044
	19.7209	20.1905	14.6667								-0.244	-0.5603	-0.31	-0.299		0.3334	0.2581	0.3163	0.2922
	20.093	21.7143	14.4762								-0.141	-0.6103	-0.2819	-0.1989		0.3329	0.2684	0.3165	0.3559
	20.093	22.2857	15.0476								-0.1658	-0.6411	-0.299	-0.2495		0.3288	0.2688	0.3144	0.3472
	20.4651	22.0952	14.6667								-0.087	-0.6028	-0.2763	-0.1963		0.3387	0.2879	0.3138	0.3395
	20.4651	21.5238	14.2857								-0.2564	-0.4102	-0.351	-0.2352		0.3182	0.2899	0.289	0.3323
	20.093	20.1905	14.6667								-0.2378	-0.3304	-0.3433	-0.3503		0.327	0.3191	0.2853	0.3381
	20.093	20.5714	14.4762								-0.2507	-0.4286	-0.3885	-0.6492		0.3084	0.3244	0.2597	0.2203
	19.7209	20.9524	13.7143								-0.3513	-0.3917	-0.4078	-0.5064		0.3418	0.3303	0.2578	0.2973
	19.907	21.9048	14.0952								-0.2515	-0.3012	-0.3748	-0.3761		0.3436	0.3368	0.2674	0.3235
	19.5349	22.2857	13.7143								-0.2059	-0.3602	-0.3658	-0.2988		0.347	0.3125	0.2793	0.3236
	19.907	22.8571	13.7143								-0.1822	-0.3966	-0.4145	-0.3351		0.3461	0.3069	0.2754	0.3236
	20.093	23.0476	13.7143								-0.1077	-0.3395	-0.3555	-0.3441		0.3539	0.3162	0.2914	0.3209
	19.3488	22.2857	13.9048								0.0238	-0.1549	-0.4976	-0.3231		0.3441	0.3198	0.2578	0.3198
	19.907	22.2857	13.3333								0.1488	-0.0678	-0.4838	-0.3274		0.314	0.3444	0.2639	0.3211
	20.093	22.0952	12.7619								0.1456	-0.0401	-0.5043	-0.2546		0.2979	0.3402	0.2623	0.3216
	20.6512	21.7143	13.1429								0.1027	0.1345	-0.4881	-0.2484		0.2691	0.3372	0.2604	0.3248
	19.907	22.2857	13.9048								0.0462	0.2171	-0.5467	-0.3244		0.2489	0.3234	0.2475	0.2803
	20.093	23.2381	13.9048								0.1483	0.2782	-0.4675	-0.2823		0.2508	0.3225	0.253	0.2927
	20.093	23.0476	13.9048								0.0842	0.2052	-0.3106	-0.2977		0.2671	0.3211	0.3039	0.296
	20.6512	23.4286	13.5238								0.1684	0.1386	-0.3237	-0.1393		0.2948	0.3246	0.313	0.3842
	20.2791	22.8571	13.3333								0.2506	0.0921	-0.1978	0.0285		0.3148	0.3158	0.3968	0.4204
	21.0233	22.0952	12.9524								0.1854	0.1578	-0.0151	0.0694		0.3079	0.3247	0.5061	0.4204
	20.4651	22.0952	12.9524								0.1904	0.1234	-0.0903	-0.0006		0.3161	0.3171	0.5083	0.383
	20.6512	21.9048	13.1429								0.0755	0.0931	-0.0165	-0.1253		0.2989	0.308	0.4951	0.2991
	20.8372	21.7143	13.7143								0.0383	0.1113	-0.0493	-0.0048		0.3056	0.316	0.4917	0.339
	20.2791	21.7143	13.1429								-0.0221	0.0288	0.0149	0.01		0.3039	0.3134	0.4932	0.3389
	20.6512	20.381	13.3333								-0.0839	-0.0388	-0.0351	-0.0393		0.3065	0.2954	0.4971	0.3356
	20.8372	19.619	14.2857								-0.2359	-0.1938	0.1132	0.2007		0.3243	0.2937	0.5002	0.4717
	20.2791	19.8095	14.4762								-0.2397	-0.2026	0.0985	0.3383		0.4018	0.2851	0.5036	0.565
	20.6512	20	15.2381								-0.1724	-0.1529	0.0918	0.2754		0.406	0.3076	0.5061	0.5604
	21.2093	20	14.2857								-0.285	-0.1647	0.098	0.3275		0.3854	0.3312	0.5099	0.5661
	21.5814	19.4286	14.4762								-0.2151	-0.0806	0.0997	0.3206		0.3995	0.3295	0.5111	0.5638
	21.2093	19.2381	14.2857								-0.23	-0.1659	0.1533	0.289		0.3846	0.3249	0.5043	0.5608
	20.8372	19.0476	13.5238								-0.2696	0.0286	0.076	0.3074		0.3994	0.341	0.4127	0.5646
	21.3953	19.0476	13.5238								-0.346	-0.0672	0.0475	0.1155		0.3579	0.3212	0.3925	0.4741
	20.4651	19.2381	12.9524								-0.4326	-0.0158	-0.0765	-0.0378		0.3525	0.2898	0.3021	0.4029
	19.7209	18.8571	13.3333
	19.5349	19.8095	13.7143
	18.4186	19.0476	14.2857
	18.4186	18.8571	13.9048
	18.7907	18.0952	13.7143
	18.4186	17.3333	13.3333
	18.4186	16.7619	13.5238
	18.2326	17.3333	13.3333
	18.7907	16.1905	13.7143
	18.7907	17.1429	14.2857
	18.4186	17.9048	14.8571
	19.3488	17.9048	14.6667
	19.1628	17.5238	14.6667
	18.2326	17.1429	14.0952
	18.4186	16.5714	13.9048
	17.8605	16.9524	14.2857
	18.2326	17.3333	13.1429
	18.9767	17.7143	12.9524
	18.6047	17.5238	12.5714
	17.6744	17.7143	12.9524
	17.3023	17.1429	12.9524
	18.2326	17.5238	13.3333
	19.3488	17.1429	13.7143
	20.093	16.7619	14.2857
	21.0233	16.9524	15.2381
	21.5814	16.7619	14.6667
	21.0233	16.1905	14.0952
	21.9535	16.7619	13.5238
	21.9535	17.1429	13.3333
	21.0233	18.0952	13.1429
	21.7674	19.0476	12.5714
	21.9535	18.6667	12.5714
	22.8837	18.0952	12.5714
	21.7674	17.9048	12.5714
	22.3256	17.3333	12.5714
	22.1395	17.5238	12.1905
	21.9535	17.3333	12.381
	21.2093	17.1429	12.381
	21.7674	17.3333	12.5714
	21.7674	17.1429	12.7619
	21.9535	16.9524	12.1905
	21.2093	16.7619	12.381
	20.6512	16	13.3333
	21.3953	16.9524	13.3333
	22.1395	17.3333	13.5238
	22.3256	18.0952	13.3333
	21.7674	18.0952	13.1429
	20.4651	17.3333	13.3333
	19.1628	17.9048	12.9524
	18.7907	17.5238	12.5714
	18.6047	17.7143	12.5714
	19.7209	17.5238	12.5714
	19.7209	17.1429	13.1429
	19.1628	16.5714	13.3333
	19.1628	15.619	13.5238
	18.7907	14.8571	13.7143
	18.6047	14.2857	13.5238
	17.8605	14.8571	13.1429
	18.2326	15.2381	12.9524
	18.2326	15.2381	12.5714
	18.0465	15.2381	12.5714
	17.1163	14.6667	12.9524
	18.4186	15.4286	12.7619
	18.2326	15.8095	12.7619
	18.4186	16	12.9524
	18.4186	15.8095	12.9524
	18.7907	15.8095	12.5714
	18.9767	16.1905	11.8095
	18.7907	15.8095	11.4286
	18.4186	14.8571	11.0476
