# Supplementary material for: Primate prefrontal neurons signal economic risk derived from the statistics of recent reward experience
Source: eLife. 2019 Jul 25;8:e44838. doi: 10.7554/eLife.44838 (PMC6658165; doi:10.7554/eLife.44838)
Supplement: Figure 6—source data 1. [file elife-44838-fig6-data1.xlsx]

## Sheet: Sheet6
	Fig 6A								Fig 6B
	object			action				object	mean	58.5833	80.2917	76.9375	81.2083	72.1458	67.5417	60.6042	63.7083	81.0625	77.8958	72.7083
	mean	sem		mean	sem			risk	sem	0.7319	0.6415	0.7114	0.5654	0.7206	0.638	0.7845	0.7515	0.6488	0.6841	0.7395
	52.666	0.0921		51.3627	0.0977
	56.0882	0.0872		53.8603	0.0866			action	mean	60.1458	63.2917	66.5625	74.8542	68.625	68.7917	58.0625	66.2083	70.4375	70.0833	59.875
	57.4338	0.0846		54.7458	0.0831			risk	sem	0.7022	0.808	0.7657	0.7681	0.7027	0.757	0.7228	0.7634	0.7129	0.7691	0.8576
	59.4265	0.0852		56.1362	0.084
	61.4938	0.0844		57.1905	0.0843
	63.9398	0.0833		58.7952	0.0835
	65.3642	0.0821		59.6112	0.084			Fig 6C	object			Fig 6C	action			Fig 6D
	66.6383	0.0801		59.8433	0.0833			x	y			x	y
	67.3487	0.0791		61.709	0.0827			0.2657	56.6703			0.2468	53.5716			Object	All	mean	82.5208		Action	All	mean	74.8542
	68.7603	0.0776		62.5705	0.0813			0.3316	56.8722			0.2904	54.3122					sem	0.668				sem	0.7681
	70.0173	0.0766		63.465	0.079			0.3761	56.9769			0.3145	54.5343				OR sig	mean	67.75			AR sig	mean	60.0417
	71.4397	0.0751		63.9512	0.0787			0.4183	57.5612			0.3364	54.4482					sem	0.822				sem	0.8694
	72.2163	0.0737		64.327	0.0771			0.4578	57.0178			0.3574	55.1863				AR sig	mean	51.7708			OR sig	mean	49.125
	72.6095	0.0739		65.4677	0.0777			0.5012	57.3502			0.3763	55.2322					sem	0.816				sem	0.9868
	73.3768	0.0715		66.2312	0.0765			0.5524	57.769			0.3972	54.6257				Rand	mean	57.6435			Rand	mean	54.9232
	74.5982	0.0696		65.6838	0.0777			0.6125	57.8446			0.42	55.3288					sem	0.0792				sem	0.0764
	75.4532	0.0708		66.8983	0.0762			0.6888	57.7448			0.4472	55.0908
	74.5113	0.0683		66.7028	0.0761			0.8055	58.665			0.4848	55.9381
	77.261	0.0668		68.6275	0.0745			1.0494	59.6008			0.5702	55.8464
	77.2507	0.067		68.5078	0.0716
	77.6267	0.0649		68.8917	0.0749
	79.0873	0.0633		69.991	0.0707
	78.9465	0.063		71.3048	0.0714			Fig 6E		1	2	3	4	5	6	7	8	9	10	11
	79.6135	0.0606		71.3638	0.0702			Acho	mean	59.6458	64.5417	59.6875	65.0833	68.9792	59.7917	56.9375	61.7917	77.1458	63.4167	65.5
	79.4738	0.0624		69.2638	0.0723			Acho	sem	0.7444	0.8152	0.7925	0.8307	0.7953	0.8931	0.8743	0.7859	0.6438	0.7773	0.7916
	79.7557	0.0598		72.2217	0.0703			Bcho	mean	64.8542	77.0208	71.3333	66.5208	53.8958	72.9583	60.2292	64.375	69.1875	69.875	73.1667
	80.1855	0.0565		71.7333	0.0708			Bcho	sem	0.7326	0.6876	0.7315	0.7675	0.839	0.7582	0.8743	0.8334	0.7745	0.7719	0.7449
	81.1723	0.0569		71.0643	0.0726			Left	mean	61.1458	67.3333	70.0625	53.0417	69.4375	60.4167	65.1042	56.9792	77.3333	59.9167	59.0625
	81.7533	0.0585		72.8968	0.0669			Left	sem	0.7642	0.8159	0.7541	0.9041	0.766	0.855	0.7976	0.9307	0.6711	0.7503	0.8137
	81.2413	0.0557		72.0813	0.0655			Right	mean	66.75	76.8542	62.6875	65.5417	71.6458	73.6667	62.3333	59.8125	71.25	78.25	70.5208
	82.7328	0.0544		72.1402	0.0702			Right	sem	0.7631	0.7943	0.7732	0.7681	0.7787	0.7634	0.8263	0.8382	0.7107	0.6609	0.8234
	82.4715	0.0548		74.7042	0.0658			A left	mean	60.3333	70.5833	68.8333	63.0417	74.3542	66.5	63.1042	67.4375	72.4375	70.3125	67.1042
	82.059	0.0627		72.6053	0.0601			A left	sem	0.8543	0.7426	0.746	0.7951	0.7802	0.7878	0.8348	0.7234	0.7085	0.7473	0.7914
	83.2667	0.053		75.2573	0.0641			A right	mean	61.0833	58.0417	59.0417	66.4167	72.2708	62.5833	63.4167	58.2292	69.9792	81	61.375
	82.4683	0.0544		74.6995	0.0617			A right	sem	0.7285	0.8638	0.7466	0.8056	0.7264	0.7974	0.8011	0.7704	0.7609	0.5974	0.8338
	84.3292	0.0511		74.0195	0.063
