# Supplementary material for: Primate prefrontal neurons signal economic risk derived from the statistics of recent reward experience
Source: eLife. 2019 Jul 25;8:e44838. doi: 10.7554/eLife.44838 (PMC6658165; doi:10.7554/eLife.44838)
Supplement: Figure 7—source data 1. [file elife-44838-fig7-data1.xlsx]

## Sheet: Sheet7
	Fig 7 A			Fig 7 C			Fig 7 E			Fig 7 G					Fig 7 H						Fig 7 I
	0.6981	0.1433		0.0459	2.8727		2.353	0.4728		0	0	0	0										joint	pure
	0.422	0.0453		0.866	1.7684		0.6234	0		0	0	0	0									choice	0.9231	0.0769
	0.3023	0.8971		0.4368	1.7574		0.4016	0.0126		0.061	0.1	0	0.1111		choice	risk		value	risk			spatial	0.8333	0.1667
	0.2917	1.6933		0.5277	0.7149		0.2263	0.0319		0.0976	0.1222	0.0154	0.1717		-0.2487	-0.3508		0.7679	0.4963			value	0.8889	0.1111
	0	2.1469		0.0286	1.6935		0.2104	0.3836		0.1585	0.1667	0.0462	0.202		-0.3569	-0.3186		-0.8268	-1.194			risk	0.9024	0.0976
	0.0382	3.0339		0.5009	1.6548		0.0136	0.0813		0.1829	0.2	0.0462	0.2828		-0.051	0.4242		-3.7174	-1.3946			history	0.9596	0.0404
	0.0786	4.7708		0.0241	2.5039		0.4993	0.0835		0.1951	0.2222	0.0462	0.3232		-0.3514	-0.6187		-1.9665	0.6924
	0.1176	4.0648		0.4534	1.4197		0.6127	0.1626		0.2439	0.2778	0.0769	0.3535		-0.3514	-0.3727		-0.818	-0.7916				1	2	3	4
	0.0003	2.5218		0.0667	0.8574		0.5761	0.0015		0.2439	0.3333	0.0923	0.3838		-0.4257	1.2426		1.1588	-0.7916			choice	0.2615	0.2308	0.3231	0.1077
	0.0686	6.333		0.049	1.0024		1.0255	0.7199		0.3293	0.3889	0.0923	0.4343		-0.3137	0.7877		-1.2158	-0.3508			spatial	0.2833	0.2417	0.25	0.0583
	0.0503	5.3819		0.3234	0.0665		0.5754	3.1333		0.439	0.4556	0.1538	0.4646		0.2578	0.3973		1.9316	-1.201			value	0.3	0.2111	0.3	0.0778
	0.0761	3.746		1.3774	1.8669		0.3304	1.778		0.4512	0.4889	0.2154	0.5556		1.4588	1.6169		1.2014	0.2722			risk	0.2927	0.2561	0.2683	0.0854
	0.1691	3.7283		4.4227	0.088		0.5885	2.3546		0.4634	0.5333	0.2462	0.5657		0.9357	1.303		0.4362	-0.3186			history	0.303	0.303	0.2828	0.0707
	0	5.6538		5.1071	1.7826		0.4935	0.2634		0.5122	0.5444	0.2615	0.6061		0.5134	-1.7307		2.0872	-1.6613
	0.0007	5.7137		18.5559	0.0148		1.096	0.5594		0.5366	0.6	0.2923	0.6465		-0.4708	-0.479		-0.5799	-1.6613
	1.0583	7.0805		23.8337	2.4672		3.2183	2.7036		0.561	0.6333	0.3385	0.6667		-0.5972	0.5459		1.131	-1.354
	0.9718	7.2533		17.4093	4.8581		7.746	3.315		0.561	0.6333	0.3385	0.6667		-1.8608	0.363		0.3055	-0.6187
	2.7496	5.7766		17.6808	6.6482		6.5953	4.4166		0.6341	0.6667	0.3692	0.7071		0.3606	0.562		1.2426	-0.3727
	5.081	4.2097		13.7267	11.5969		8.8022	5.9005		0.6829	0.6778	0.3846	0.7475		0.4843	-1.3114		1.131	-0.6187
	6.3808	5.062		16.2575	4.9387		10.9965	3.9949		0.7195	0.7111	0.4154	0.7677		0.1942	0.2873		0.3055	-1.354
	9.2296	5.7108		14.9481	10.4378		10.0521	0.6755		0.7805	0.7333	0.4308	0.8081		-0.5079	0.2873		1.131	-0.3727
	11.8044	4.738		14.7931	22.7718		12.7648	5.0451		0.7805	0.7667	0.4615	0.8485		0.2924	-1.201		-0.9412	-0.669
	10.1131	2.6489		6.9534	26.2934		9.9579	5.7468		0.7927	0.7778	0.5385	0.8687		-0.6737	-1.201		2.5033	1.2426
	9.2248	3.0874		2.7797	10.4142		4.3566	2.3409		0.8293	0.8222	0.5846	0.8788		0.7426	0.2722		-2.4583	1.2877
	7.6292	3.4946		1.4712	2.9634		2.0269	1.6219		0.8415	0.8444	0.6308	0.899		0.3514	-1.354		-0.5864	-0.3516
	4.4277	2.0756		0.8279	0.0878		1.4499	1.5168		0.878	0.8889	0.7385	0.9394		0.4077	-0.3145		-1.0089	-0.3516
	2.5201	4.0151		0.2809	0.201		0.387	0.2192		0.9024	0.9222	0.7692	0.9495		-0.2578	-1.3688		-0.5864	-0.2548
	2.3244	4.5174		0.0814	0.0419		0.0394	0.003		0.9756	0.9556	0.8615	0.9596		-0.2578	-0.6855		-0.9897	-0.2548
	1.1856	2.294		0.0259	0.5272		0.0107	0.5595		1	0.9778	0.9692	0.9596		0.4662	-1.4699		-0.5864	-0.5912
	0.9136	1.3605		0.4306	4.8178		0.5315	0.7444		1	1	1	1		-0.5496	-0.7928		-1.0089	-0.5912
	1.0532	2.867		0.8524	10.4019		0.3418	3.4478							0.4708	2.8705		0.7911	0.8573
	0.34	1.2782		3.0501	10.1576		0.0155	4.3767							0.4329	-1.3992		-2.2341	1.5465
	0.0021	1.6836		4.2424	7.6434		0.003	2.5305							1.0218	1.7017		-1.5727	1.6169
	0.0579	2.3586		1.897	0.0375		0.0241	7.3985							0.5045	-0.5627		4.1184	1.6169
	0.1094	1.1108		1.8897	0.0061		0.203	9.3251							1.0191	-0.5627		2.9066	-2.2168
	0.0095	0.0524		3.3269	0.6569		0.4281	8.2006							0.4696	0.2393		-2.0347	-2.6792
	0.0811	0.0151		4.0876	0.343		0.027	13.7633							0.2314	-0.2817		-2.9786	-1.7307
	0.0273	0.1821		2.7893	0.2808		0.2896	10.9687							0.5722	-1.4465		4.6547	-2.26
	0.072	0.3455		1.2346	0.8558		0.0446	7.196							0.4273	0.4498		1.5124	-2.26
	0.4259	0.3672		1.8207	0.0081		0.1163	14.0859										0.3696	0.5459
	1.1309	2.3699		2.3482	0.0125		1.4072	20.4032										-0.2692	0.363
	2.3142	1.981		10.1817	0.044		0.0656	10.1465										-2.5002	-0.6283
	0.7724	2.6342		3.4734	0.2413		0.0109	0.5659										0.2656	0.2393
	0.6266	1.3234		5.5694	1.6199		0.9156	2.6293										-0.5765	-0.7928
	0.9829	2.0267		1.7302	0.7817		0.7755	3.0509										-1.6964	0.562
	0.4817	1.6413		3.6156	1.9068		0.1281	2.6929										0.5879	0.562
	0.0001	3.2609		10.0661	1.1748		0.0786	2.7992										-1.2786	0.562
	0.0557	2.714		13.0448	1.0935		0.0002	0.7559										1.3354	-0.8599
	0.0187	0.8257		18.0011	0.4619		0.002	2.4364										1.0635	-0.6496
	0.4802	1.3292		20.6863	0.5618		0.0348	5.1316										0.9435	-0.6496
	0.007	1.4016		31.4195	0.974		0.0239	11.003										2.481	-1.4465
	0.0668	1.1311		27.3936	4.4489		0.0836	10.6458										3.8385	-3.1752
	0.0001	0.1148		33.0064	5.2751		0.0037	6.5633
	0.7685	0.0019		24.3065	7.4166		0.0348	8.8037
	0.391	0		18.1215	4.1738		0.4705	14.3511
	1.8001	0.3342		13.4815	4.2515		0.6482	14.5487
	0.4632	0.2959		12.0785	2.755
	0.0196	0.9904		3.2426	2.333
	0.0195	0.3026		1.267	3.1297
	0.6577	0.0021		0.0974	0.1668
	0.05	0.0023		0.0305	0
	1.1414	0.0074		0.2278	0.0014
