# Supplementary material for: Primate prefrontal neurons signal economic risk derived from the statistics of recent reward experience
Source: eLife. 2019 Jul 25;8:e44838. doi: 10.7554/eLife.44838 (PMC6658165; doi:10.7554/eLife.44838)
Supplement: Figure 7—figure supplement 1—source data 1. [file elife-44838-fig7-figsupp1-data1.xlsx]

## Sheet: Sheet12
	Fig 7-figure supplement 1
	E			F			G
	risk	cue pos		risk	action		value	action
	2.6378	0.235		0.0198	0.5651		0.2476	0.144
	2.8733	0.291		0.2722	0.0242		0.0626	0.0372
	9.1002	0.0072		0.9455	0.1034		0.1253	0.0188
	11.6692	0.0004		0.8556	0.3418		0.2525	0.1297
	12.7584	0.0006		0.6455	0.3328		0.1329	0.0073
	14.9241	0.2465		1.9164	0.0072		0.0793	0.602
	15.8149	1.0063		2.612	0.3741		0.1389	0.1747
	17.8323	1.9343		5.0149	0.2728		0.315	0.4763
	21.8943	0.4362		4.8975	0.4798		0.4304	0.6068
	22.254	0.3061		4.6858	0.0491		0.4321	0.1709
	14.6617	0.0004		6.9514	0.4046		0.1854	0.0717
	9.4114	0.1283		6.8697	0.0019		0.767	0.2831
	6.3789	0.2045		7.1221	0.0053		1.1805	0.9174
	5.1529	1.1531		6.2549	0.1001		1.1189	0.1554
	2.8598	2.1405		4.7954	0.0174		0.7484	0.0728
	2.1723	2.2438		2.2807	0.0245		0.2174	0.0777
	0.2898	0.4914		2.3914	0.3299		0.2784	0.3489
	0.0001	0.171		1.7643	0.5247		1.3693	0.0643
	0.0904	0.1179		0.4208	0.2034		2.1793	0.5148
	1.0334	0.1114		0.0784	2.9901		1.8864	0.2092
	0.7221	1.233		0.2063	5.0442		2.7608	0.6409
	1.3935	1.4081		0.555	5.617		2.4873	2.2476
	0.4625	2.3933		0.1742	5.5933		2.3977	3.5436
	1.8868	4.138		0.2974	6.4878		1.3425	6.2377
	0.8717	4.5667		0.1263	5.835		0.8171	7.6788
	0.7245	4.5042		0.1069	5.9861		0.0962	7.4747
	0.0038	6.948		0.7146	10.7207		0.0698	8.075
	0.0579	9.9181		1.2897	5.5876		0.026	7.8289
	0.1058	9.535		0.9761	7.1605		0.0773	7.7644
	0.1026	7.3093		0.7182	10.0436		0.0901	5.3492
	0.4267	6.8735		2.6397	14.0977		0.0445	4.456
	0.0007	10.732		1.8107	13.3595		0.02	3.0383
	0.0714	8.4823		1.7591	17.8777		0.0477	2.3458
	0.0154	3.6308		3.0048	24.6062		0.258	0.6289
	0.6608	1.618		0.4227	19.4195		0.3888	0.0887
	0.1042	0.2875		0.3343	27.9478		0.3737	0.0157
	0.5389	0.4453		0.3819	21.613		0.5998	0.6133
	0.8098	0.3288		0.1001	18.1716		0.7681	0.7835
	1.5058	1.697		0.201	19.5853		0.9599	1.6744
	0.6357	7.8247		1.1315	21.2406		1.0619	1.8935
	0.6454	7.8791		0.8496	16.3809		1.0399	1.6771
	0.8759	3.5042		0.0515	10.7113		0.8257	1.3496
	1.4378	1.6669		0.5982	12.1162		0.2036	1.7513
	1.881	1.7912		0.8299	9.3628		0.0001	2.5742
	2.5439	1.2054		0.5368	9.3417		0.0517	0.0372
	2.0574	0.273		1.5524	7.1913		0.0161	0.0368
	1.8571	0.2694		0.8936	3.8941		0.1961	0.1158
	1.2516	0.0761		0.0418	1.6311		0.0357	0.1701
	1.1678	0.2511		0.6947	0.6882		0.0015	0.0779
	0.6408	0		1.3599	0.0075		0.0071	0.0377
	0.2941	0.0106		1.1546	0.4878		0.0552	0.0705
	0.0277	0.049		2.1121	0.8386		0.8653	0.1681
	0.5924	0.268		0.9849	0.8552		1.201	0.0069
	2.2099	0.0015		0.3125	2.1887		1.8767	0.0017
	1.7395	0.0077		0.2232	2.8389		1.6157	0.048
	0.431	0.2141		0.0696	4.4181		0.8414	0.3095
